# Supplementary material for: Adaptive mutations at lysine residues of PRRSV-2 nsp12 enable evasion of host proteasomal degradation to promote subgenomic RNA synthesis
Source: J Virol. 2026 Jun 10;100(7):e00479-26. doi: 10.1128/jvi.00479-26 (PMC13386911; doi:10.1128/jvi.00479-26)
Supplement: Files S1 and S2 — Details of the proteins pulled down by anti-mCherry and anti-IgG conjugated beads. [file jvi.00479-26-s0002.xlsx]

## Sheet: File S1
File S1. Details of the proteins pulled down by anti-mCherry conjugated beads
Protein FDR Confidence: Combined	Accession	Description	Sum PEP Score	Coverage [%]	# Peptides	# PSMs	# Unique Peptides	# AAs	MW [kDa]	calc. pI	Score Sequest HT: Sequest HT	Gene Symbol	Biological Process	Cellular Component	Molecular Function	Abundances (Normalized): F2: Sample	Modifications
High	P62701	Small ribosomal subunit protein eS4, X isoform OS=Homo sapiens OX=9606 GN=RPS4X PE=1 SV=2	363.688	84	39	199	39	263	29.6	10.15	450.28	RPS4X	protein metabolism;other metabolic processes;other biological processes	cytosol;translational apparatus;nucleus;other cell component	nucleic acid binding activity;other molecular function	1.86373e+10
High	P04264	Keratin, type II cytoskeletal 1 OS=Homo sapiens OX=9606 GN=KRT1 PE=1 SV=6	352.688	51	49	183	43	644	66	8.12	412.69	KRT1	cell organization and biogenesis;protein metabolism;other metabolic processes;stress response;other biological processes	non-structural extracellular;plasma membrane;other membranes;cytosol;cytoskeleton;other cell component	bone, tooth or skin structural activity;other molecular function	8.05063e+09
High	P23396	Small ribosomal subunit protein uS3 OS=Homo sapiens OX=9606 GN=RPS3 PE=1 SV=2	336.144	91	41	272	41	243	26.7	9.66	603.05	RPS3	cell cycle OR cell proliferation;cell organization and biogenesis;protein metabolism;DNA metabolism;other metabolic processes;stress response;other biological processes	plasma membrane;other membranes;cytosol;cytoskeleton;mitochondrion;ER/Golgi;translational apparatus;nucleus;other cell component	cytoskeletal activity;nucleic acid binding activity;other molecular function	2.05894e+10
High	P61247	Small ribosomal subunit protein eS1 OS=Homo sapiens OX=9606 GN=RPS3A PE=1 SV=2	319.246	77	36	177	36	264	29.9	9.73	333.03	RPS3A	protein metabolism;other metabolic processes;other biological processes	cytosol;ER/Golgi;translational apparatus;nucleus;other cell component	nucleic acid binding activity;other molecular function	8.76824e+09
High	P35908	Keratin, type II cytoskeletal 2 epidermal OS=Homo sapiens OX=9606 GN=KRT2 PE=1 SV=2	294.669	71	50	138	38	639	65.4	8	275.63	KRT2	cell cycle OR cell proliferation;cell organization and biogenesis;protein metabolism;other metabolic processes;other biological processes	plasma membrane;cytosol;cytoskeleton;other cell component	bone, tooth or skin structural activity;cytoskeletal activity	4073675431
High	P13645	Keratin, type I cytoskeletal 10 OS=Homo sapiens OX=9606 GN=KRT10 PE=1 SV=6	253.076	52	38	130	33	584	58.8	5.21	253.43	KRT10	cell organization and biogenesis;protein metabolism;other metabolic processes;other biological processes	plasma membrane;cytosol;cytoskeleton;other cell component	bone, tooth or skin structural activity;other molecular function	8.13479e+09
High	P62081	Small ribosomal subunit protein eS7 OS=Homo sapiens OX=9606 GN=RPS7 PE=1 SV=1	210.23	82	26	119	26	194	22.1	10.1	309.17	RPS7	protein metabolism;RNA metabolism OR transcription;other metabolic processes;developmental processes;other biological processes	cytosol;cytoskeleton;ER/Golgi;translational apparatus;nucleus;other cell component	enzyme regulator activity;nucleic acid binding activity;other molecular function	1.11674e+10
High	Q14498	RNA-binding protein 39 OS=Homo sapiens OX=9606 GN=RBM39 PE=1 SV=2	190.937	39	25	64	25	530	59.3	10.1	122.97	RBM39	RNA metabolism OR transcription;other metabolic processes;other biological processes	cytoskeleton;nucleus;other cell component	other molecular function	1.07154e+09
High	P62269	Small ribosomal subunit protein uS13 OS=Homo sapiens OX=9606 GN=RPS18 PE=1 SV=3	189.697	66	27	134	27	152	17.7	10.99	303.86	RPS18	protein metabolism;other metabolic processes	cytosol;translational apparatus;nucleus;other cell component	nucleic acid binding activity;other molecular function	1.27806e+10
High	P48634	Protein PRRC2A OS=Homo sapiens OX=9606 GN=PRRC2A PE=1 SV=3	181.135	26	38	58	37	2157	228.7	9.45	119.3	PRRC2A	other biological processes	plasma membrane;other membranes;cytosol;nucleus		4.40904e+08
High	P32969	Large ribosomal subunit protein uL6 OS=Homo sapiens OX=9606 GN=RPL9P9 PE=1 SV=1	178.083	64	17	77	17	192	21.9	9.95	164.03	RPL9; RPL9P7; RPL9P8; RPL9P9	protein metabolism;other metabolic processes	cytosol;translational apparatus;other cell component	nucleic acid binding activity;other molecular function	2408601550
High	P62753	Small ribosomal subunit protein eS6 OS=Homo sapiens OX=9606 GN=RPS6 PE=1 SV=1	177.989	42	18	67	18	249	28.7	10.84	188.96	RPS6	protein metabolism;RNA metabolism OR transcription;other metabolic processes;signal transduction;other biological processes	cytosol;ER/Golgi;translational apparatus;nucleus;other cell component	other molecular function	2885579332
High	Q00839	Heterogeneous nuclear ribonucleoprotein U OS=Homo sapiens OX=9606 GN=HNRNPU PE=1 SV=6	171.888	32	29	73	29	825	90.5	6	131.6	HNRNPU	cell cycle OR cell proliferation;cell organization and biogenesis;RNA metabolism OR transcription;other metabolic processes;transport;developmental processes;other biological processes	cytosol;cytoskeleton;nucleus;other cell component	cytoskeletal activity;nucleic acid binding activity;other molecular function	1.98381e+09
High	P62829	Large ribosomal subunit protein uL14 OS=Homo sapiens OX=9606 GN=RPL23 PE=1 SV=1	171.737	59	15	82	15	140	14.9	10.51	164.71	RPL23	cell cycle OR cell proliferation;cell organization and biogenesis;protein metabolism;other metabolic processes;transport;other biological processes	cytosol;translational apparatus;nucleus;other cell component	enzyme regulator activity;nucleic acid binding activity;other molecular function	3.4817e+09
High	P08708	Small ribosomal subunit protein eS17 OS=Homo sapiens OX=9606 GN=RPS17 PE=1 SV=2	170.418	84	17	77	17	135	15.5	9.85	152.89	RPS17	protein metabolism;RNA metabolism OR transcription;other metabolic processes;other biological processes	cytosol;translational apparatus;nucleus;other cell component	other molecular function	4392886949
High	P35527	Keratin, type I cytoskeletal 9 OS=Homo sapiens OX=9606 GN=KRT9 PE=1 SV=3	163.314	43	24	70	23	623	62	5.24	135.16	KRT9	cell organization and biogenesis;other biological processes	cytosol;cytoskeleton	cytoskeletal activity	1.72335e+09
High	P62280	Small ribosomal subunit protein uS17 OS=Homo sapiens OX=9606 GN=RPS11 PE=1 SV=3	160.913	80	30	101	30	158	18.4	10.3	206.74	RPS11	protein metabolism;other metabolic processes;other biological processes	cytosol;translational apparatus;nucleus;other cell component	nucleic acid binding activity;other molecular function	6731047477
High	P46783	Small ribosomal subunit protein eS10 OS=Homo sapiens OX=9606 GN=RPS10 PE=1 SV=1	142.449	77	18	92	18	165	18.9	10.15	184.68	RPS10	protein metabolism;other metabolic processes	cytosol;translational apparatus;nucleus;other cell component	other molecular function	2.93067e+09
High	P05141	ADP/ATP translocase 2 OS=Homo sapiens OX=9606 GN=SLC25A5 PE=1 SV=7	139.747	58	24	65	7	298	32.8	9.69	113.27	SLC25A5	cell cycle OR cell proliferation;cell organization and biogenesis;other metabolic processes;transport;other biological processes	plasma membrane;other membranes;cytoskeleton;mitochondrion	transporter activity;other molecular function	3.05302e+09
High	P62841	Small ribosomal subunit protein uS19 OS=Homo sapiens OX=9606 GN=RPS15 PE=1 SV=2	139.572	58	6	66	6	145	17	10.39	127.14	RPS15	cell organization and biogenesis;protein metabolism;RNA metabolism OR transcription;other metabolic processes;transport;developmental processes;other biological processes	cytosol;translational apparatus;nucleus;other cell component	enzyme regulator activity;nucleic acid binding activity;other molecular function	2.19734e+09
High	P62750	Large ribosomal subunit protein uL23 OS=Homo sapiens OX=9606 GN=RPL23A PE=1 SV=1	134.98	57	16	85	16	156	17.7	10.45	144.89	RPL23A	cell organization and biogenesis;protein metabolism;other metabolic processes	cytosol;translational apparatus;nucleus;other cell component	nucleic acid binding activity;other molecular function	4.07458e+09
High	Q14980	Nuclear mitotic apparatus protein 1 OS=Homo sapiens OX=9606 GN=NUMA1 PE=1 SV=2	132.552	19	30	37	30	2115	238.1	5.78	65.32	NUMA1	cell cycle OR cell proliferation;cell organization and biogenesis;other biological processes	plasma membrane;other membranes;cytosol;cytoskeleton;nucleus;other cell component	cytoskeletal activity;other molecular function	252589712
High	P07437	Tubulin beta chain OS=Homo sapiens OX=9606 GN=TUBB PE=1 SV=2	130.757	50	19	46	3	444	49.6	4.89	88.33	TUBB	cell cycle OR cell proliferation;cell organization and biogenesis;stress response;transport;other biological processes	non-structural extracellular;other membranes;cytosol;cytoskeleton;nucleus;other cytoplasmic organelle;other cell component	signal transduction activity or receptor binding;cytoskeletal activity;other molecular function	82852798
High	P62277	Small ribosomal subunit protein uS15 OS=Homo sapiens OX=9606 GN=RPS13 PE=1 SV=2	130.753	71	18	63	18	151	17.2	10.54	111.98	RPS13	protein metabolism;other metabolic processes;other biological processes	cytosol;translational apparatus;nucleus;other cell component	nucleic acid binding activity;other molecular function	2447259325
High	P68104	Elongation factor 1-alpha 1 OS=Homo sapiens OX=9606 GN=EEF1A1 PE=1 SV=1	130.099	48	20	59	10	462	50.1	9.01	128.33	EEF1A1	protein metabolism;other metabolic processes;other biological processes	non-structural extracellular;plasma membrane;other membranes;cytosol;cytoskeleton;translational apparatus;nucleus;other cytoplasmic organelle;other cell component	nucleic acid binding activity;other molecular function	2115309121
High	Q9H0A0	RNA cytidine acetyltransferase OS=Homo sapiens OX=9606 GN=NAT10 PE=1 SV=2	129.817	36	31	46	31	1025	115.7	8.27	81.9	NAT10	protein metabolism;RNA metabolism OR transcription;other metabolic processes;other biological processes	nucleus;other cell component	nucleic acid binding activity;other molecular function	5.96642e+08
High	P62244	Small ribosomal subunit protein uS8 OS=Homo sapiens OX=9606 GN=RPS15A PE=1 SV=2	129.381	81	17	87	17	130	14.8	10.13	155.38	RPS15A	protein metabolism;other metabolic processes;other biological processes	cytosol;translational apparatus;nucleus;other cell component	other molecular function	3.54729e+09
High	P02533	Keratin, type I cytoskeletal 14 OS=Homo sapiens OX=9606 GN=KRT14 PE=1 SV=4	125.508	55	25	62	8	472	51.5	5.16	101.9	KRT14	cell organization and biogenesis;other biological processes	plasma membrane;cytosol;cytoskeleton;nucleus;other cell component	cytoskeletal activity;other molecular function	3.03116e+08
High	P62263	Small ribosomal subunit protein uS11 OS=Homo sapiens OX=9606 GN=RPS14 PE=1 SV=3	123.79	43	10	66	10	151	16.3	10.05	189.76	RPS14	cell organization and biogenesis;protein metabolism;RNA metabolism OR transcription;other metabolic processes;other biological processes	cytosol;translational apparatus;nucleus;other cell component	nucleic acid binding activity;other molecular function	6.55687e+09
High	P68371	Tubulin beta-4B chain OS=Homo sapiens OX=9606 GN=TUBB4B PE=1 SV=1	121.977	50	19	45	2	445	49.8	4.89	80.91	TUBB4B	cell cycle OR cell proliferation;cell organization and biogenesis;stress response	non-structural extracellular;cytosol;cytoskeleton;other cytoplasmic organelle;other cell component	signal transduction activity or receptor binding;cytoskeletal activity;nucleic acid binding activity;other molecular function	3.39128e+08
High	P12236	ADP/ATP translocase 3 OS=Homo sapiens OX=9606 GN=SLC25A6 PE=1 SV=4	118.627	58	22	59	5	298	32.8	9.74	91.41	SLC25A6	cell organization and biogenesis;transport;other biological processes	other membranes;mitochondrion	transporter activity	1.39646e+08
High	Q9NYF8	Bcl-2-associated transcription factor 1 OS=Homo sapiens OX=9606 GN=BCLAF1 PE=1 SV=2	118.257	23	18	39	18	920	106.1	9.98	57.66	BCLAF1	stress response;other biological processes	nucleus;other cell component	nucleic acid binding activity;other molecular function	6.42948e+08
High	P15880	Small ribosomal subunit protein uS5 OS=Homo sapiens OX=9606 GN=RPS2 PE=1 SV=2	115.855	54	19	64	19	293	31.3	10.24	113.24	RPS2	protein metabolism;other metabolic processes;other biological processes	cytosol;translational apparatus;nucleus;other cell component	nucleic acid binding activity;other molecular function	3.57008e+09
High	Q96AG4	Leucine-rich repeat-containing protein 59 OS=Homo sapiens OX=9606 GN=LRRC59 PE=1 SV=1	113.704	56	19	43	19	307	34.9	9.57	79.33	LRRC59	signal transduction	other membranes;mitochondrion;ER/Golgi;nucleus;other cell component		729101019
High	P62249	Small ribosomal subunit protein uS9 OS=Homo sapiens OX=9606 GN=RPS16 PE=1 SV=2	111.606	72	21	87	21	146	16.4	10.21	168.08	RPS16	protein metabolism;RNA metabolism OR transcription;other metabolic processes;other biological processes	cytosol;translational apparatus;nucleus;other cell component	nucleic acid binding activity;other molecular function	6.35596e+09
High	Q2NL82	Pre-rRNA-processing protein TSR1 homolog OS=Homo sapiens OX=9606 GN=TSR1 PE=1 SV=1	111.08	32	22	37	22	804	91.8	7.42	61.6	TSR1	RNA metabolism OR transcription;other metabolic processes	cytosol;nucleus;other cell component	nucleic acid binding activity;other molecular function	3.33699e+08
High	P62979	Ubiquitin-ribosomal protein eS31 fusion protein OS=Homo sapiens OX=9606 GN=RPS27A PE=1 SV=2	110.197	66	15	64	4	156	18	9.64	137.15	RPS27A	protein metabolism;other metabolic processes	plasma membrane;other membranes;cytosol;mitochondrion;ER/Golgi;translational apparatus;nucleus;other cytoplasmic organelle;other cell component	other molecular function	2.80308e+09
High	Q9NVP1	ATP-dependent RNA helicase DDX18 OS=Homo sapiens OX=9606 GN=DDX18 PE=1 SV=2	109.573	39	19	39	19	670	75.4	9.5	73.11	DDX18	RNA metabolism OR transcription;other metabolic processes	nucleus;other cell component	other molecular function	3.93914e+08
High	Q9BY77	Polymerase delta-interacting protein 3 OS=Homo sapiens OX=9606 GN=POLDIP3 PE=1 SV=2	107.634	54	20	37	20	421	46.1	9.99	78.05	POLDIP3	other metabolic processes;transport;other biological processes	cytosol;nucleus;other cell component	nucleic acid binding activity;other molecular function	725981998
High	P49790	Nuclear pore complex protein Nup153 OS=Homo sapiens OX=9606 GN=NUP153 PE=1 SV=2	104.172	23	28	38	28	1475	153.8	8.73	59.46	NUP153	cell organization and biogenesis;transport;other biological processes	other membranes;cytosol;nucleus;other cell component	nucleic acid binding activity;other molecular function	266980244
High	Q9Y2W1	Thyroid hormone receptor-associated protein 3 OS=Homo sapiens OX=9606 GN=THRAP3 PE=1 SV=2	100.171	24	20	32	20	955	108.6	10.15	40.75	THRAP3	RNA metabolism OR transcription;other metabolic processes;other biological processes	nucleus	nucleic acid binding activity;other molecular function	2.9474e+08
High	P62805	Histone H4 OS=Homo sapiens OX=9606 GN=H4C16 PE=1 SV=2	99.293	59	15	42	15	103	11.4	11.36	102.65	H4C1; H4C11; H4C12; H4C13; H4C14; H4C15; H4C16; H4C2; H4C3; H4C4; H4C5; H4C6; H4C8; H4C9	cell organization and biogenesis;other biological processes	non-structural extracellular;nucleus;other cell component	nucleic acid binding activity;other molecular function	1.15678e+09
High	P62913	Large ribosomal subunit protein uL5 OS=Homo sapiens OX=9606 GN=RPL11 PE=1 SV=2	99.291	51	18	67	18	178	20.2	9.6	150.8	RPL11	cell organization and biogenesis;protein metabolism;RNA metabolism OR transcription;other metabolic processes;other biological processes	cytosol;translational apparatus;nucleus;other cell component	enzyme regulator activity;nucleic acid binding activity;other molecular function	5.00683e+09
High	P18621	Large ribosomal subunit protein uL22 OS=Homo sapiens OX=9606 GN=RPL17 PE=1 SV=3	97.269	66	15	41	15	184	21.4	10.17	54.24	RPL17	protein metabolism;other metabolic processes	cytosol;translational apparatus;other cell component	other molecular function	8.01991e+08
High	Q13885	Tubulin beta-2A chain OS=Homo sapiens OX=9606 GN=TUBB2A PE=1 SV=1	96.597	41	15	33	1	445	49.9	4.89	65.14	TUBB2A	cell cycle OR cell proliferation;cell organization and biogenesis;developmental processes	cytoskeleton;other cell component	cytoskeletal activity;other molecular function	1.49242e+06
High	P62241	Small ribosomal subunit protein eS8 OS=Homo sapiens OX=9606 GN=RPS8 PE=1 SV=2	93.763	60	12	26	12	208	24.2	10.32	62.62	RPS8	protein metabolism;RNA metabolism OR transcription;other metabolic processes;other biological processes	cytosol;ER/Golgi;translational apparatus;nucleus;other cell component	other molecular function	3.54267e+08
High	P16402	Histone H1.3 OS=Homo sapiens OX=9606 GN=H1-3 PE=1 SV=2	93.267	26	12	37	12	221	22.3	11.02	94.15	H1-3	cell organization and biogenesis;other biological processes	nucleus;other cell component	nucleic acid binding activity;other molecular function	4184061611
High	P08779	Keratin, type I cytoskeletal 16 OS=Homo sapiens OX=9606 GN=KRT16 PE=1 SV=4	92.822	30	16	48	3	473	51.2	5.05	83.45	KRT16	cell organization and biogenesis;stress response;other biological processes	plasma membrane;cytosol;cytoskeleton	cytoskeletal activity
High	Q9BQG0	Myb-binding protein 1A OS=Homo sapiens OX=9606 GN=MYBBP1A PE=1 SV=2	90.599	21	26	37	26	1328	148.8	9.28	44.35	MYBBP1A	cell organization and biogenesis;other metabolic processes;stress response;signal transduction;other biological processes	nucleus;other cell component	nucleic acid binding activity;other molecular function	221834186
High	P26373	Large ribosomal subunit protein eL13 OS=Homo sapiens OX=9606 GN=RPL13 PE=1 SV=4	90.371	57	17	38	17	211	24.2	11.65	67.99	RPL13	protein metabolism;other metabolic processes;developmental processes	cytosol;ER/Golgi;translational apparatus;nucleus;other cell component	other molecular function	9.52611e+08
High	P46782	Small ribosomal subunit protein uS7 OS=Homo sapiens OX=9606 GN=RPS5 PE=1 SV=4	90.202	44	14	77	14	204	22.9	9.72	140.68	RPS5	cell organization and biogenesis;protein metabolism;other metabolic processes;other biological processes	cytosol;translational apparatus;nucleus;other cell component	nucleic acid binding activity;other molecular function	6.50557e+09
High	P68363	Tubulin alpha-1B chain OS=Homo sapiens OX=9606 GN=TUBA1B PE=1 SV=1	89.759	39	16	29	2	451	50.1	5.06	49.67	TUBA1B	cell cycle OR cell proliferation;cell organization and biogenesis;transport;other biological processes	cytoskeleton;other cell component	cytoskeletal activity;nucleic acid binding activity;other molecular function	3.42963e+08
High	P62851	Small ribosomal subunit protein eS25 OS=Homo sapiens OX=9606 GN=RPS25 PE=1 SV=1	89.591	54	15	59	15	125	13.7	10.11	103.89	RPS25	protein metabolism;RNA metabolism OR transcription;other metabolic processes;other biological processes	cytosol;translational apparatus;nucleus;other cell component	other molecular function	5.22798e+09
High	P62987	Ubiquitin-ribosomal protein eL40 fusion protein OS=Homo sapiens OX=9606 GN=UBA52 PE=1 SV=2	88.15	54	12	60	1	128	14.7	9.83	123.3	UBA52	protein metabolism;other metabolic processes	plasma membrane;other membranes;cytosol;mitochondrion;ER/Golgi;translational apparatus;nucleus;other cytoplasmic organelle;other cell component	other molecular function	2.22939e+07
High	P27635	Large ribosomal subunit protein uL16 OS=Homo sapiens OX=9606 GN=RPL10 PE=1 SV=5	88.004	71	16	43	16	214	24.6	10.08	62.71	RPL10	cell organization and biogenesis;protein metabolism;other metabolic processes;developmental processes;other biological processes	cytosol;ER/Golgi;translational apparatus;nucleus;other cell component	other molecular function	724906458
High	P0DMV9	Heat shock 70 kDa protein 1B OS=Homo sapiens OX=9606 GN=HSPA1B PE=1 SV=1	87.843	30	18	31	12	641	70	5.66	49.59	HSPA1B	protein metabolism;RNA metabolism OR transcription;other metabolic processes;stress response;other biological processes	non-structural extracellular;cytosol;cytoskeleton;mitochondrion;ER/Golgi;nucleus;other cell component	signal transduction activity or receptor binding;other molecular function	3.44645e+08
High	Q71U36	Tubulin alpha-1A chain OS=Homo sapiens OX=9606 GN=TUBA1A PE=1 SV=1	86.645	39	15	27	1	451	50.1	5.06	47.33	TUBA1A	cell cycle OR cell proliferation;cell organization and biogenesis;other metabolic processes;transport;developmental processes;signal transduction;other biological processes	plasma membrane;other membranes;cytosol;cytoskeleton;other cytoplasmic organelle;other cell component	cytoskeletal activity;other molecular function	4.59698e+06
High	Q15014	Mortality factor 4-like protein 2 OS=Homo sapiens OX=9606 GN=MORF4L2 PE=1 SV=1	86.302	53	12	20	12	288	32.3	9.72	42.93	MORF4L2	cell organization and biogenesis;DNA metabolism;other metabolic processes;stress response;other biological processes	plasma membrane;other membranes;nucleus;other cell component		2.09019e+08
High	P46781	Small ribosomal subunit protein uS4 OS=Homo sapiens OX=9606 GN=RPS9 PE=1 SV=3	85.19	53	25	52	25	194	22.6	10.65	87.82	RPS9	protein metabolism;other metabolic processes;other biological processes	cytosol;translational apparatus;nucleus;other cell component	nucleic acid binding activity;other molecular function	2.3415e+09
High	Q9UJV9	Probable ATP-dependent RNA helicase DDX41 OS=Homo sapiens OX=9606 GN=DDX41 PE=1 SV=2	80.743	33	17	27	17	622	69.8	6.84	44	DDX41	cell cycle OR cell proliferation;RNA metabolism OR transcription;other metabolic processes;other biological processes	cytosol;nucleus	other molecular function	2.36835e+08
High	Q9Y295	Developmentally-regulated GTP-binding protein 1 OS=Homo sapiens OX=9606 GN=DRG1 PE=1 SV=1	78.473	46	15	23	15	367	40.5	8.9	52.36	DRG1	protein metabolism;other metabolic processes;other biological processes	cytosol;nucleus;other cell component	cytoskeletal activity;other molecular function	2.95257e+08
High	P13647	Keratin, type II cytoskeletal 5 OS=Homo sapiens OX=9606 GN=KRT5 PE=1 SV=3	77.786	33	23	43	10	590	62.3	7.74	71.08	KRT5	cell organization and biogenesis;other biological processes	cytosol;cytoskeleton;other cell component	bone, tooth or skin structural activity;cytoskeletal activity;other molecular function	3.0029e+08
High	P39019	Small ribosomal subunit protein eS19 OS=Homo sapiens OX=9606 GN=RPS19 PE=1 SV=2	76.166	68	15	44	15	145	16.1	10.32	101.46	RPS19	cell organization and biogenesis;protein metabolism;RNA metabolism OR transcription;other metabolic processes;stress response;other biological processes	cytosol;translational apparatus;nucleus;other cell component	other molecular function	2.68696e+09
High	P22087	rRNA 2'-O-methyltransferase fibrillarin OS=Homo sapiens OX=9606 GN=FBL PE=1 SV=2	75.874	46	14	22	14	321	33.8	10.18	47.72	FBL	cell organization and biogenesis;RNA metabolism OR transcription;other metabolic processes;other biological processes	nucleus;other cell component	other molecular function	345834382
High	Q9ULW0	Targeting protein for Xklp2 OS=Homo sapiens OX=9606 GN=TPX2 PE=1 SV=2	74.664	33	19	30	19	747	85.6	9.23	29.81	TPX2	cell cycle OR cell proliferation;cell organization and biogenesis;other biological processes	cytosol;cytoskeleton;nucleus;other cell component	other molecular function	1.9939e+08
High	Q9BVP2	Guanine nucleotide-binding protein-like 3 OS=Homo sapiens OX=9606 GN=GNL3 PE=1 SV=2	73.041	33	15	23	15	549	62	9.16	44.98	GNL3	other biological processes	nucleus;other cell component	nucleic acid binding activity;other molecular function	2.92864e+08
High	Q8IWS0	PHD finger protein 6 OS=Homo sapiens OX=9606 GN=PHF6 PE=1 SV=1	71.056	34	16	29	16	365	41.3	8.68	38.5	PHF6	developmental processes;other biological processes	nucleus;other cell component	cytoskeletal activity;nucleic acid binding activity;other molecular function	486813866
High	Q96TA2	ATP-dependent zinc metalloprotease YME1L1 OS=Homo sapiens OX=9606 GN=YME1L1 PE=1 SV=2	70.476	29	14	22	14	773	86.4	8.76	31.11	YME1L1	cell cycle OR cell proliferation;cell organization and biogenesis;protein metabolism;other metabolic processes;other biological processes	other membranes;mitochondrion;nucleus	other molecular function	1.15459e+08
High	Q13823	Nucleolar GTP-binding protein 2 OS=Homo sapiens OX=9606 GN=GNL2 PE=1 SV=1	70.19	27	17	25	17	731	83.6	9.25	32.99	GNL2	other biological processes	nucleus	other molecular function	3.20238e+08
High	Q13509	Tubulin beta-3 chain OS=Homo sapiens OX=9606 GN=TUBB3 PE=1 SV=2	67.468	30	11	20	1	450	50.4	4.93	37.68	TUBB3	cell cycle OR cell proliferation;cell organization and biogenesis;developmental processes;signal transduction	cytoskeleton;other cell component	signal transduction activity or receptor binding;cytoskeletal activity;other molecular function	3.31676e+06
High	P02538	Keratin, type II cytoskeletal 6A OS=Homo sapiens OX=9606 GN=KRT6A PE=1 SV=3	66.797	29	20	39	6	564	60	8	62.48	KRT6A	cell organization and biogenesis;stress response;other biological processes	cytosol;cytoskeleton	bone, tooth or skin structural activity;cytoskeletal activity	45761605
High	P08670	Vimentin OS=Homo sapiens OX=9606 GN=VIM PE=1 SV=4	65.85	45	17	21	16	466	53.6	5.12	25.64	VIM	cell organization and biogenesis;stress response;developmental processes;signal transduction;other biological processes	plasma membrane;other membranes;cytosol;cytoskeleton;nucleus;other cytoplasmic organelle;other cell component	cytoskeletal activity;nucleic acid binding activity;other molecular function	3.60108e+08
High	Q9BW19	Kinesin-like protein KIFC1 OS=Homo sapiens OX=9606 GN=KIFC1 PE=1 SV=2	65.381	28	15	17	15	673	73.7	8.98	31.14	KIFC1	cell cycle OR cell proliferation;cell organization and biogenesis;other biological processes	cytoskeleton;nucleus;other cytoplasmic organelle	cytoskeletal activity;other molecular function	169647463
High	Q9BXS6	Nucleolar and spindle-associated protein 1 OS=Homo sapiens OX=9606 GN=NUSAP1 PE=1 SV=1	63.963	39	16	27	16	441	49.4	9.91	30.25	NUSAP1	cell cycle OR cell proliferation;cell organization and biogenesis;other biological processes	cytoskeleton;nucleus;other cell component	cytoskeletal activity;nucleic acid binding activity	1.96114e+08
High	Q9Y5J1	U3 small nucleolar RNA-associated protein 18 homolog OS=Homo sapiens OX=9606 GN=UTP18 PE=1 SV=3	63.789	25	12	16	12	556	62	8.76	35.2	UTP18	RNA metabolism OR transcription;other metabolic processes;other biological processes	other membranes;nucleus;other cell component		9.92639e+07
High	O43290	U4/U6.U5 tri-snRNP-associated protein 1 OS=Homo sapiens OX=9606 GN=SART1 PE=1 SV=1	63.789	27	15	19	15	800	90.2	6.13	25.36	SART1	cell organization and biogenesis;RNA metabolism OR transcription;other metabolic processes;other biological processes	cytosol;ER/Golgi;nucleus;other cell component		1.33839e+08
High	Q9NVU7	Protein SDA1 homolog OS=Homo sapiens OX=9606 GN=SDAD1 PE=1 SV=3	63.549	22	14	24	14	687	79.8	9.25	27.5	SDAD1	transport;other biological processes	nucleus		295670628
High	P60709	Actin, cytoplasmic 1 OS=Homo sapiens OX=9606 GN=ACTB PE=1 SV=1	63.316	43	15	26	15	375	41.7	5.48	42.73	ACTB	cell organization and biogenesis;developmental processes;other biological processes	plasma membrane;other membranes;cytosol;cytoskeleton;nucleus;other cell component	cytoskeletal activity;other molecular function	6.93674e+08
High	O00541	Pescadillo homolog OS=Homo sapiens OX=9606 GN=PES1 PE=1 SV=1	63.007	33	19	29	19	588	68	7.33	38	PES1	cell cycle OR cell proliferation;RNA metabolism OR transcription;other metabolic processes;other biological processes	cytosol;nucleus;other cell component	other molecular function	1.93647e+08
High	Q96GA3	Protein LTV1 homolog OS=Homo sapiens OX=9606 GN=LTV1 PE=1 SV=1	62.798	27	13	21	13	475	54.8	4.91	33.34	LTV1	transport;other biological processes	cytosol;nucleus;other cell component		3.36848e+08
High	Q86V81	THO complex subunit 4 OS=Homo sapiens OX=9606 GN=ALYREF PE=1 SV=3	62.417	34	7	24	7	257	26.9	11.15	60.81	ALYREF	DNA metabolism;RNA metabolism OR transcription;other metabolic processes;transport;other biological processes	cytosol;nucleus;other cell component	nucleic acid binding activity;other molecular function	1.70182e+09
High	Q13523	Serine/threonine-protein kinase PRP4 homolog OS=Homo sapiens OX=9606 GN=PRPF4B PE=1 SV=3	62.369	14	13	19	13	1007	116.9	10.26	31.95	PRPF4B	protein metabolism;RNA metabolism OR transcription;other metabolic processes	nucleus;other cell component	kinase activity;other molecular function	207565745
High	Q9UNQ2	Probable dimethyladenosine transferase OS=Homo sapiens OX=9606 GN=DIMT1 PE=1 SV=1	61.852	52	16	33	16	313	35.2	9.99	55.73	DIMT1	RNA metabolism OR transcription;other metabolic processes;other biological processes	cytosol;nucleus;other cell component	other molecular function	3.55116e+08
High	P60866	Small ribosomal subunit protein uS10 OS=Homo sapiens OX=9606 GN=RPS20 PE=1 SV=1	61.568	55	9	35	9	119	13.4	9.94	82.64	RPS20	protein metabolism;other metabolic processes;other biological processes	cytosol;translational apparatus;nucleus;other cell component	enzyme regulator activity;other molecular function	2.72421e+09
High	Q9BU76	Multiple myeloma tumor-associated protein 2 OS=Homo sapiens OX=9606 GN=MMTAG2 PE=1 SV=1	61.42	41	10	21	10	263	29.4	10.02	48.87	MMTAG2		non-structural extracellular;other cell component		1.80928e+08
High	P61254	Large ribosomal subunit protein uL24 OS=Homo sapiens OX=9606 GN=RPL26 PE=1 SV=1	60.861	53	13	40	13	145	17.2	10.55	70.38	RPL26	cell cycle OR cell proliferation;protein metabolism;RNA metabolism OR transcription;other metabolic processes;stress response;signal transduction;other biological processes	cytosol;translational apparatus;nucleus;other cell component	nucleic acid binding activity;other molecular function	7.1191e+08
High	Q8IY37	Probable ATP-dependent RNA helicase DHX37 OS=Homo sapiens OX=9606 GN=DHX37 PE=1 SV=1	59.228	20	20	26	20	1157	129.5	8.1	25.51	DHX37	cell organization and biogenesis;RNA metabolism OR transcription;other metabolic processes;developmental processes;other biological processes	other membranes;nucleus;other cell component	nucleic acid binding activity;other molecular function	1.47629e+08
High	P42766	Large ribosomal subunit protein uL29 OS=Homo sapiens OX=9606 GN=RPL35 PE=1 SV=2	58.462	46	10	38	10	123	14.5	11.05	75.2	RPL35	protein metabolism;RNA metabolism OR transcription;other metabolic processes	cytosol;translational apparatus;nucleus;other cell component	nucleic acid binding activity;other molecular function	1939066046
High	P62847	Small ribosomal subunit protein eS24 OS=Homo sapiens OX=9606 GN=RPS24 PE=1 SV=1	57.692	29	5	38	5	133	15.4	10.78	83.92	RPS24	protein metabolism;RNA metabolism OR transcription;other metabolic processes;other biological processes	cytosol;ER/Golgi;translational apparatus;nucleus;other cell component	other molecular function	1.00572e+09
High	Q8NC51	SERPINE1 mRNA-binding protein 1 OS=Homo sapiens OX=9606 GN=SERBP1 PE=1 SV=2	55.547	28	11	20	11	408	44.9	8.65	35.33	SERBP1	cell organization and biogenesis;other biological processes	cytosol;nucleus;other cell component	translation activity;nucleic acid binding activity;other molecular function	4.16781e+08
High	Q9NX20	Large ribosomal subunit protein uL16m OS=Homo sapiens OX=9606 GN=MRPL16 PE=1 SV=1	54.924	31	9	22	9	251	28.4	10.13	35.67	MRPL16	protein metabolism;other metabolic processes	other membranes;mitochondrion;translational apparatus	nucleic acid binding activity;other molecular function	312457376
High	P63173	Large ribosomal subunit protein eL38 OS=Homo sapiens OX=9606 GN=RPL38 PE=1 SV=2	54.854	57	6	30	6	70	8.2	10.1	62.96	RPL38	cell organization and biogenesis;protein metabolism;other metabolic processes;developmental processes;other biological processes	cytosol;translational apparatus;other cell component	nucleic acid binding activity;other molecular function	9.77411e+08
High	Q13724	Mannosyl-oligosaccharide glucosidase OS=Homo sapiens OX=9606 GN=MOGS PE=1 SV=5	54.729	20	14	22	14	837	91.9	8.9	19.73	MOGS	protein metabolism;other metabolic processes;other biological processes	other membranes;ER/Golgi	other molecular function	2.14053e+08
High	O14744	Protein arginine N-methyltransferase 5 OS=Homo sapiens OX=9606 GN=PRMT5 PE=1 SV=4	54.573	24	12	21	12	637	72.6	6.29	23.42	PRMT5	cell organization and biogenesis;protein metabolism;RNA metabolism OR transcription;other metabolic processes;developmental processes;other biological processes	cytosol;ER/Golgi;nucleus;other cell component	nucleic acid binding activity;other molecular function	1.76754e+08
High	P56270	Myc-associated zinc finger protein OS=Homo sapiens OX=9606 GN=MAZ PE=1 SV=1	53.978	22	8	19	7	477	48.6	8.95	28.48	MAZ	RNA metabolism OR transcription;other metabolic processes;other biological processes	nucleus	nucleic acid binding activity;other molecular function	3.10089e+08
High	P62899	Large ribosomal subunit protein eL31 OS=Homo sapiens OX=9606 GN=RPL31 PE=1 SV=1	52.617	57	13	42	13	125	14.5	10.54	83.35	RPL31	protein metabolism;other metabolic processes	cytosol;translational apparatus;other cell component	other molecular function	1.72561e+09
High	Q16778	Histone H2B type 2-E OS=Homo sapiens OX=9606 GN=H2BC21 PE=1 SV=3	52.267	50	9	37	3	126	13.9	10.32	54.95	H2BC21	cell organization and biogenesis;stress response	non-structural extracellular;cytosol;nucleus;other cell component	nucleic acid binding activity;other molecular function	2.659e+09
High	Q5QNW6	Histone H2B type 2-F OS=Homo sapiens OX=9606 GN=H2BC18 PE=1 SV=3	52.169	50	9	39	3	126	13.9	10.32	53.28	H2BC18		cytosol;nucleus;other cell component	nucleic acid binding activity;other molecular function	301196352
High	P17844	Probable ATP-dependent RNA helicase DDX5 OS=Homo sapiens OX=9606 GN=DDX5 PE=1 SV=1	51.105	23	12	16	7	614	69.1	8.92	34.2	DDX5	RNA metabolism OR transcription;other metabolic processes;signal transduction;other biological processes	cytosol;nucleus;other cell component	nucleic acid binding activity;other molecular function	1.31836e+08
High	P04406	Glyceraldehyde-3-phosphate dehydrogenase OS=Homo sapiens OX=9606 GN=GAPDH PE=1 SV=3	51.1	45	11	16	11	335	36	8.46	32.62	GAPDH	cell organization and biogenesis;protein metabolism;other metabolic processes;stress response;other biological processes	plasma membrane;other membranes;cytosol;cytoskeleton;nucleus;other cell component	enzyme regulator activity;cytoskeletal activity;other molecular function	1.93769e+08
High	Q8WWK9	Cytoskeleton-associated protein 2 OS=Homo sapiens OX=9606 GN=CKAP2 PE=1 SV=1	50.857	23	15	26	15	683	76.9	9.41	33.47	CKAP2	cell cycle OR cell proliferation;other biological processes	cytoskeleton;other cell component		4.47244e+08
High	Q9UMS4	Pre-mRNA-processing factor 19 OS=Homo sapiens OX=9606 GN=PRPF19 PE=1 SV=1	50.554	36	13	19	13	504	55.1	6.61	26.22	PRPF19	cell organization and biogenesis;protein metabolism;DNA metabolism;RNA metabolism OR transcription;other metabolic processes;stress response;signal transduction;other biological processes	cytoskeleton;nucleus;other cell component	other molecular function	1.50125e+08
High	Q9Y3C1	Nucleolar protein 16 OS=Homo sapiens OX=9606 GN=NOP16 PE=1 SV=2	49.44	47	9	16	9	178	21.2	9.94	27.21	NOP16	other biological processes	nucleus;other cell component		1.70655e+08
High	P39023	Large ribosomal subunit protein uL3 OS=Homo sapiens OX=9606 GN=RPL3 PE=1 SV=2	49.181	32	13	22	13	403	46.1	10.18	24.89	RPL3	protein metabolism;other metabolic processes;other biological processes	cytosol;translational apparatus;nucleus;other cell component	other molecular function	238616230
High	Q05639	Elongation factor 1-alpha 2 OS=Homo sapiens OX=9606 GN=EEF1A2 PE=1 SV=1	48.778	30	11	31	1	463	50.4	9.03	66.09	EEF1A2	protein metabolism;other metabolic processes;other biological processes	other membranes;other cytoplasmic organelle;other cell component	nucleic acid binding activity;other molecular function
High	P11142	Heat shock cognate 71 kDa protein OS=Homo sapiens OX=9606 GN=HSPA8 PE=1 SV=1	48.481	22	11	16	7	646	70.9	5.52	30.33	HSPA8	cell organization and biogenesis;protein metabolism;RNA metabolism OR transcription;other metabolic processes;stress response;transport;other biological processes	non-structural extracellular;plasma membrane;other membranes;cytosol;nucleus;other cytoplasmic organelle;other cell component	signal transduction activity or receptor binding;other molecular function	3.93862e+07
High	Q99459	Cell division cycle 5-like protein OS=Homo sapiens OX=9606 GN=CDC5L PE=1 SV=2	47.632	24	15	18	15	802	92.2	8.18	13.1	CDC5L	cell cycle OR cell proliferation;DNA metabolism;RNA metabolism OR transcription;other metabolic processes;stress response;signal transduction;other biological processes	nucleus;other cell component	nucleic acid binding activity;other molecular function	1.03998e+08
High	P35268	Large ribosomal subunit protein eL22 OS=Homo sapiens OX=9606 GN=RPL22 PE=1 SV=2	47.027	38	8	24	6	128	14.8	9.19	58.09	RPL22	protein metabolism;other metabolic processes;other biological processes	cytosol;translational apparatus;nucleus;other cell component	other molecular function	960070503
High	Q8NE71	ATP-binding cassette sub-family F member 1 OS=Homo sapiens OX=9606 GN=ABCF1 PE=1 SV=2	46.855	19	13	15	12	845	95.9	6.8	17.87	ABCF1	protein metabolism;other metabolic processes;stress response;other biological processes	cytosol;nucleus;other cell component	translation activity;nucleic acid binding activity;other molecular function	7.80027e+07
High	P83731	Large ribosomal subunit protein eL24 OS=Homo sapiens OX=9606 GN=RPL24 PE=1 SV=1	46.698	36	8	21	8	157	17.8	11.25	43.07	RPL24	cell cycle OR cell proliferation;cell organization and biogenesis;protein metabolism;other metabolic processes;developmental processes	cytosol;ER/Golgi;translational apparatus;other cell component	nucleic acid binding activity;other molecular function	3.19518e+08
High	Q5JTH9	RRP12-like protein OS=Homo sapiens OX=9606 GN=RRP12 PE=1 SV=2	46.615	11	15	19	15	1297	143.6	8.75	28.02	RRP12	RNA metabolism OR transcription;other metabolic processes	plasma membrane;other membranes;cytosol;nucleus;other cell component		1.00487e+08
High	P62917	Large ribosomal subunit protein uL2 OS=Homo sapiens OX=9606 GN=RPL8 PE=1 SV=2	46.021	30	11	23	11	257	28	11.03	40.57	RPL8	protein metabolism;other metabolic processes	cytosol;translational apparatus;other cell component	nucleic acid binding activity;other molecular function	6.81929e+08
High	Q9Y383	Putative RNA-binding protein Luc7-like 2 OS=Homo sapiens OX=9606 GN=LUC7L2 PE=1 SV=2	45.572	30	9	15	6	392	46.5	10.01	23.43	LUC7L2	cell organization and biogenesis;RNA metabolism OR transcription;other metabolic processes	nucleus	nucleic acid binding activity;other molecular function	1.30671e+08
High	P27816	Microtubule-associated protein 4 OS=Homo sapiens OX=9606 GN=MAP4 PE=1 SV=3	44.9	12	11	15	11	1152	120.9	5.43	25.65	MAP4	cell cycle OR cell proliferation;cell organization and biogenesis;developmental processes;other biological processes	plasma membrane;other membranes;cytosol;cytoskeleton;other cell component	cytoskeletal activity;other molecular function	1.60381e+08
High	Q9BVJ6	U3 small nucleolar RNA-associated protein 14 homolog A OS=Homo sapiens OX=9606 GN=UTP14A PE=1 SV=1	44.755	17	9	12	9	771	87.9	7.87	18.36	UTP14A	RNA metabolism OR transcription;other metabolic processes	cytosol;nucleus;other cell component		7.62382e+07
High	Q04695	Keratin, type I cytoskeletal 17 OS=Homo sapiens OX=9606 GN=KRT17 PE=1 SV=2	44.215	21	12	20	1	432	48.1	5.02	39.26	KRT17	cell organization and biogenesis;other biological processes	plasma membrane;cytosol;cytoskeleton	other molecular function
High	Q9UGY1	Nucleolar protein 12 OS=Homo sapiens OX=9606 GN=NOL12 PE=1 SV=1	44.046	56	7	13	7	213	24.6	10.23	30.7	NOL12		nucleus	nucleic acid binding activity;other molecular function	9.48214e+07
High	Q9BRS2	Serine/threonine-protein kinase RIO1 OS=Homo sapiens OX=9606 GN=RIOK1 PE=1 SV=2	43.251	27	12	17	12	568	65.5	6.19	21.89	RIOK1	RNA metabolism OR transcription;other metabolic processes;other biological processes	cytosol;nucleus;other cell component	kinase activity;other molecular function	120545978
High	P56182	Ribosomal RNA processing protein 1 homolog A OS=Homo sapiens OX=9606 GN=RRP1 PE=1 SV=1	41.553	22	12	20	12	461	52.8	9.33	29.29	RRP1	RNA metabolism OR transcription;other metabolic processes	nucleus;other cell component		2.18992e+08
High	Q9NQ29	Putative RNA-binding protein Luc7-like 1 OS=Homo sapiens OX=9606 GN=LUC7L PE=1 SV=1	41.518	22	7	14	4	371	43.7	9.92	19.74	LUC7L	cell organization and biogenesis;RNA metabolism OR transcription;other metabolic processes;other biological processes	nucleus	nucleic acid binding activity;other molecular function	2.53472e+07
High	P78316	Nucleolar protein 14 OS=Homo sapiens OX=9606 GN=NOP14 PE=1 SV=3	41.409	12	11	13	11	857	97.6	7.58	27.95	NOP14	RNA metabolism OR transcription;other metabolic processes;other biological processes	nucleus;other cell component	nucleic acid binding activity;other molecular function	1.07649e+08
High	Q9NRX1	RNA-binding protein PNO1 OS=Homo sapiens OX=9606 GN=PNO1 PE=1 SV=1	40.821	46	10	16	10	252	27.9	9.73	25.1	PNO1	other biological processes	cytosol;nucleus;other cell component		1.15795e+08
High	P17066	Heat shock 70 kDa protein 6 OS=Homo sapiens OX=9606 GN=HSPA6 PE=1 SV=2	40.341	12	7	12	2	643	71	6.14	22.84	HSPA6	protein metabolism;other metabolic processes;stress response	non-structural extracellular;cytosol;cytoskeleton;nucleus;other cell component	other molecular function	4.28721e+06
High	Q9BVI4	Nucleolar complex protein 4 homolog OS=Homo sapiens OX=9606 GN=NOC4L PE=1 SV=1	40.124	22	9	13	9	516	58.4	7.49	18.88	NOC4L	RNA metabolism OR transcription;other metabolic processes	other membranes;nucleus;other cell component		1.40215e+08
High	P62910	Large ribosomal subunit protein eL32 OS=Homo sapiens OX=9606 GN=RPL32 PE=1 SV=2	40.057	48	6	13	6	135	15.9	11.33	28.78	RPL32	protein metabolism;other metabolic processes	cytosol;translational apparatus;other cell component	other molecular function	340734010
High	Q96EY4	Translation machinery-associated protein 16 OS=Homo sapiens OX=9606 GN=TMA16 PE=1 SV=2	39.685	32	7	13	7	203	23.8	9.26	23.04	TMA16	other biological processes	nucleus	other molecular function	2.79536e+08
High	P62266	Small ribosomal subunit protein uS12 OS=Homo sapiens OX=9606 GN=RPS23 PE=1 SV=3	39.658	31	7	28	7	143	15.8	10.49	47.35	RPS23	cell organization and biogenesis;protein metabolism;other metabolic processes;other biological processes	cytosol;ER/Golgi;translational apparatus;nucleus;other cell component	other molecular function	1.31094e+09
High	Q07065	Cytoskeleton-associated protein 4 OS=Homo sapiens OX=9606 GN=CKAP4 PE=1 SV=2	39.282	21	9	9	9	602	66	5.92	7.52	CKAP4		plasma membrane;other membranes;cytoskeleton;ER/Golgi;other cytoplasmic organelle;other cell component		1.6135e+07
High	Q9BZE4	GTP-binding protein 4 OS=Homo sapiens OX=9606 GN=GTPBP4 PE=1 SV=3	39.244	19	10	12	10	634	73.9	9.5	21.61	GTPBP4	RNA metabolism OR transcription;other metabolic processes;other biological processes	other membranes;cytosol;nucleus;other cell component	other molecular function	101626628
High	Q9NX58	Cell growth-regulating nucleolar protein OS=Homo sapiens OX=9606 GN=LYAR PE=1 SV=3	39.241	30	8	14	8	379	43.6	9.57	18.33	LYAR	RNA metabolism OR transcription;other metabolic processes;stress response;other biological processes	nucleus;other cell component	nucleic acid binding activity;other molecular function	7.58146e+07
High	Q13428	Treacle protein OS=Homo sapiens OX=9606 GN=TCOF1 PE=1 SV=3	38.161	8	10	15	10	1488	152	9.04	18.75	TCOF1	RNA metabolism OR transcription;other metabolic processes;developmental processes;other biological processes	cytosol;nucleus	other molecular function	1.06621e+08
High	P46777	Large ribosomal subunit protein uL18 OS=Homo sapiens OX=9606 GN=RPL5 PE=1 SV=3	37.484	36	7	11	7	297	34.3	9.72	14.64	RPL5	cell organization and biogenesis;protein metabolism;RNA metabolism OR transcription;other metabolic processes;other biological processes	cytosol;ER/Golgi;translational apparatus;nucleus;other cell component	enzyme regulator activity;nucleic acid binding activity;other molecular function	9.29059e+07
High	Q9ULX3	RNA-binding protein NOB1 OS=Homo sapiens OX=9606 GN=NOB1 PE=1 SV=1	37.404	23	10	17	10	412	46.6	7.18	26.06	NOB1	RNA metabolism OR transcription;other metabolic processes;other biological processes	cytosol;nucleus;other cell component	other molecular function	3.62096e+08
High	P11940	Polyadenylate-binding protein 1 OS=Homo sapiens OX=9606 GN=PABPC1 PE=1 SV=2	37.203	17	8	11	8	636	70.6	9.5	14.87	PABPC1	RNA metabolism OR transcription;other metabolic processes;other biological processes	cytosol;nucleus;other cell component	nucleic acid binding activity	4.423e+07
High	Q92522	Histone H1.10 OS=Homo sapiens OX=9606 GN=H1-10 PE=1 SV=1	36.315	26	7	11	7	213	22.5	10.76	23.07	H1-10	cell organization and biogenesis;other biological processes	nucleus;other cell component	nucleic acid binding activity;other molecular function	1.5652e+08
High	Q96HS1	Serine/threonine-protein phosphatase PGAM5, mitochondrial OS=Homo sapiens OX=9606 GN=PGAM5 PE=1 SV=2	35.904	38	10	14	10	289	32	8.68	15.87	PGAM5	other metabolic processes;other biological processes	other membranes;mitochondrion	enzyme regulator activity;other molecular function	1.97712e+08
High	O43663	Protein regulator of cytokinesis 1 OS=Homo sapiens OX=9606 GN=PRC1 PE=1 SV=2	35.901	26	14	15	14	620	71.6	6.68	16.43	PRC1	cell cycle OR cell proliferation;cell organization and biogenesis;other biological processes	plasma membrane;other membranes;cytosol;cytoskeleton;nucleus;other cell component	cytoskeletal activity;other molecular function	2.0459e+08
High	O43395	U4/U6 small nuclear ribonucleoprotein Prp3 OS=Homo sapiens OX=9606 GN=PRPF3 PE=1 SV=2	35.646	11	7	10	7	683	77.5	9.5	18.99	PRPF3	cell organization and biogenesis;RNA metabolism OR transcription;other metabolic processes	cytosol;nucleus	other molecular function	1.12395e+08
High	P23246	Splicing factor, proline- and glutamine-rich OS=Homo sapiens OX=9606 GN=SFPQ PE=1 SV=2	35.165	16	10	12	10	707	76.1	9.44	26.5	SFPQ	cell organization and biogenesis;DNA metabolism;RNA metabolism OR transcription;other metabolic processes;stress response;other biological processes	cytosol;nucleus;other cell component	nucleic acid binding activity;other molecular function	1.30342e+08
High	Q92841	Probable ATP-dependent RNA helicase DDX17 OS=Homo sapiens OX=9606 GN=DDX17 PE=1 SV=2	34.027	15	9	12	4	729	80.2	8.27	29.3	DDX17	RNA metabolism OR transcription;other metabolic processes;stress response;signal transduction;other biological processes	cytosol;nucleus;other cell component	nucleic acid binding activity;other molecular function	8783382
High	P46779	Large ribosomal subunit protein eL28 OS=Homo sapiens OX=9606 GN=RPL28 PE=1 SV=3	33.402	42	11	16	11	137	15.7	12.02	21.74	RPL28	protein metabolism;other metabolic processes	cytosol;translational apparatus;other cell component	other molecular function	4.35923e+08
High	Q8ND56	Protein LSM14 homolog A OS=Homo sapiens OX=9606 GN=LSM14A PE=1 SV=3	33.129	21	8	13	8	463	50.5	9.52	22.09	LSM14A	cell cycle OR cell proliferation;cell organization and biogenesis;stress response;signal transduction;other biological processes	cytosol;cytoskeleton;other cell component	nucleic acid binding activity	153018961
High	Q9UQ35	Serine/arginine repetitive matrix protein 2 OS=Homo sapiens OX=9606 GN=SRRM2 PE=1 SV=2	33.057	5	8	11	8	2752	299.4	12.06	24.25	SRRM2	RNA metabolism OR transcription;other metabolic processes	nucleus	nucleic acid binding activity;other molecular function	7.44319e+07
High	Q9NVN8	Guanine nucleotide-binding protein-like 3-like protein OS=Homo sapiens OX=9606 GN=GNL3L PE=1 SV=1	32.804	20	9	11	9	582	65.5	8.44	16.99	GNL3L	other biological processes	cytosol;nucleus	other molecular function	86815638
High	P62318	Small nuclear ribonucleoprotein Sm D3 OS=Homo sapiens OX=9606 GN=SNRPD3 PE=1 SV=1	32.568	33	4	10	4	126	13.9	10.32	12.77	SNRPD3	cell organization and biogenesis;protein metabolism;RNA metabolism OR transcription;other metabolic processes	cytosol;nucleus;other cell component	nucleic acid binding activity;other molecular function	1.3434e+08
High	Q14331	Protein FRG1 OS=Homo sapiens OX=9606 GN=FRG1 PE=1 SV=1	31.683	33	8	14	8	258	29.2	9.01	15.55	FRG1	RNA metabolism OR transcription;other metabolic processes;other biological processes	cytoskeleton;nucleus	cytoskeletal activity	71590487
High	P35659	Protein DEK OS=Homo sapiens OX=9606 GN=DEK PE=1 SV=1	31.519	27	10	16	10	375	42.6	8.56	23.59	DEK	cell organization and biogenesis;RNA metabolism OR transcription;other metabolic processes;signal transduction;other biological processes	cytoskeleton;nucleus	nucleic acid binding activity;other molecular function	304822272
High	Q14684	Ribosomal RNA processing protein 1 homolog B OS=Homo sapiens OX=9606 GN=RRP1B PE=1 SV=3	31.387	12	9	12	9	758	84.4	9.76	15.34	RRP1B	RNA metabolism OR transcription;other metabolic processes;other biological processes	nucleus;other cell component	other molecular function	81188908
High	Q96GQ7	Probable ATP-dependent RNA helicase DDX27 OS=Homo sapiens OX=9606 GN=DDX27 PE=1 SV=2	31.154	13	11	14	11	796	89.8	9.28	20.5	DDX27	RNA metabolism OR transcription;other metabolic processes	nucleus;other cell component	other molecular function	6.78945e+07
High	Q8WU90	Zinc finger CCCH domain-containing protein 15 OS=Homo sapiens OX=9606 GN=ZC3H15 PE=1 SV=1	30.345	20	7	10	7	426	48.6	5.31	18.66	ZC3H15	protein metabolism;other metabolic processes;signal transduction;other biological processes	cytosol;nucleus	other molecular function	2.12674e+08
High	Q9H6F5	Coiled-coil domain-containing protein 86 OS=Homo sapiens OX=9606 GN=CCDC86 PE=1 SV=1	29.182	27	7	12	7	360	40.2	10.33	24.78	CCDC86		nucleus;other cell component		219358317
High	E9PRG8	Uncharacterized protein C11orf98 OS=Homo sapiens OX=9606 GN=C11orf98 PE=1 SV=2	28.95	47	6	15	6	123	14.2	11.53	28.5	C11orf98				1.33774e+08
High	O00139	Kinesin-like protein KIF2A OS=Homo sapiens OX=9606 GN=KIF2A PE=1 SV=3	28.593	12	8	10	6	706	79.9	6.68	17.25	KIF2A	cell cycle OR cell proliferation;cell organization and biogenesis;developmental processes;other biological processes	cytosol;cytoskeleton;nucleus;other cell component	cytoskeletal activity;other molecular function	5.49687e+07
High	Q9H0S4	Probable ATP-dependent RNA helicase DDX47 OS=Homo sapiens OX=9606 GN=DDX47 PE=1 SV=1	28.548	17	7	11	7	455	50.6	9.1	24.39	DDX47	RNA metabolism OR transcription;other metabolic processes;signal transduction	nucleus	other molecular function	6.06737e+07
High	O00488	Zinc finger protein 593 OS=Homo sapiens OX=9606 GN=ZNF593 PE=1 SV=2	28.445	55	6	7	6	134	15.2	9.82	18.46	ZNF593	other biological processes	nucleus;other cell component	nucleic acid binding activity;other molecular function	1.12874e+08
High	Q86YZ3	Hornerin OS=Homo sapiens OX=9606 GN=HRNR PE=1 SV=2	28.369	3	4	6	4	2850	282.2	10.04	9.43	HRNR	cell organization and biogenesis;other biological processes	non-structural extracellular;plasma membrane;other cytoplasmic organelle;other cell component	other molecular function	48945835
High	P11387	DNA topoisomerase 1 OS=Homo sapiens OX=9606 GN=TOP1 PE=1 SV=2	28.274	14	9	13	9	765	90.7	9.31	11.65	TOP1	cell cycle OR cell proliferation;cell organization and biogenesis;protein metabolism;DNA metabolism;other metabolic processes;developmental processes;other biological processes	nucleus;other cell component	nucleic acid binding activity;kinase activity;other molecular function	58703192
High	Q9BYG3	MKI67 FHA domain-interacting nucleolar phosphoprotein OS=Homo sapiens OX=9606 GN=NIFK PE=1 SV=1	27.945	18	5	9	5	293	34.2	9.88	15.9	NIFK	cell organization and biogenesis;RNA metabolism OR transcription;other metabolic processes	nucleus;other cell component	nucleic acid binding activity	7.27091e+07
High	P14678	Small nuclear ribonucleoprotein-associated proteins B and B' OS=Homo sapiens OX=9606 GN=SNRPB PE=1 SV=2	27.541	22	6	12	6	240	24.6	11.19	28.08	SNRPB	cell organization and biogenesis;protein metabolism;RNA metabolism OR transcription;other metabolic processes	cytosol;nucleus;other cell component	nucleic acid binding activity;other molecular function	1.52253e+08
High	Q9Y2X3	Nucleolar protein 58 OS=Homo sapiens OX=9606 GN=NOP58 PE=1 SV=1	27.366	21	8	10	8	529	59.5	8.92	12.9	NOP58	RNA metabolism OR transcription;other metabolic processes;other biological processes	cytosol;nucleus;other cell component	nucleic acid binding activity;other molecular function	2.60019e+07
High	E9PAV3	Nascent polypeptide-associated complex subunit alpha, muscle-specific form OS=Homo sapiens OX=9606 GN=NACA PE=1 SV=1	27.226	2	4	6	4	2078	205.3	9.58	13	NACA	other biological processes	translational apparatus;nucleus;other cell component	nucleic acid binding activity;other molecular function	3.86882e+07
High	Q14244	Ensconsin OS=Homo sapiens OX=9606 GN=MAP7 PE=1 SV=1	27.215	9	7	8	7	749	84	9.61	14.88	MAP7	cell organization and biogenesis;stress response;other biological processes	plasma membrane;other membranes;cytosol;cytoskeleton;other cell component	signal transduction activity or receptor binding;other molecular function	6.73568e+07
High	Q14807	Kinesin-like protein KIF22 OS=Homo sapiens OX=9606 GN=KIF22 PE=1 SV=5	27.176	18	8	8	8	665	73.2	9.45	14.49	KIF22	cell cycle OR cell proliferation;cell organization and biogenesis;DNA metabolism;other metabolic processes;stress response;other biological processes	cytosol;cytoskeleton;nucleus;other cell component	cytoskeletal activity;nucleic acid binding activity;other molecular function	3.79594e+07
High	Q969Q0	Ribosomal protein eL42-like OS=Homo sapiens OX=9606 GN=RPL36AL PE=1 SV=3	26.921	44	6	12	1	106	12.5	10.65	23.89	RPL36AL	protein metabolism;other metabolic processes	plasma membrane;other membranes;cytosol;ER/Golgi;translational apparatus;nucleus	other molecular function	3.27236e+06
High	P38159	RNA-binding motif protein, X chromosome OS=Homo sapiens OX=9606 GN=RBMX PE=1 SV=3	26.833	17	6	11	6	391	42.3	10.05	17.94	RBMX	cell organization and biogenesis;protein metabolism;RNA metabolism OR transcription;other metabolic processes;other biological processes	non-structural extracellular;nucleus;other cell component	nucleic acid binding activity;other molecular function	5.65938e+07
High	O43172	U4/U6 small nuclear ribonucleoprotein Prp4 OS=Homo sapiens OX=9606 GN=PRPF4 PE=1 SV=2	26.801	20	9	12	9	522	58.4	7.42	6.41	PRPF4	RNA metabolism OR transcription;other metabolic processes	nucleus	nucleic acid binding activity	27681194
High	P10809	60 kDa heat shock protein, mitochondrial OS=Homo sapiens OX=9606 GN=HSPD1 PE=1 SV=2	26.384	14	7	8	7	573	61	5.87	14.99	HSPD1	cell cycle OR cell proliferation;cell organization and biogenesis;protein metabolism;DNA metabolism;other metabolic processes;stress response;transport;developmental processes;signal transduction;other biological processes	non-structural extracellular;plasma membrane;other membranes;cytosol;cytoskeleton;mitochondrion;other cytoplasmic organelle;other cell component	nucleic acid binding activity;other molecular function	3.6914e+07
High	Q14241	Elongin-A OS=Homo sapiens OX=9606 GN=ELOA PE=1 SV=3	25.731	7	4	5	4	772	87.2	9.57	12.49	ELOA	RNA metabolism OR transcription;other metabolic processes;other biological processes	nucleus;other cell component		8.2518e+08
High	P83881	Large ribosomal subunit protein eL42 OS=Homo sapiens OX=9606 GN=RPL36A PE=1 SV=2	25.67	44	6	13	1	106	12.4	10.58	21.56	RPL36A	protein metabolism;other metabolic processes	plasma membrane;other membranes;cytosol;ER/Golgi;translational apparatus	other molecular function	2.27942e+08
High	P08238	Heat shock protein HSP 90-beta OS=Homo sapiens OX=9606 GN=HSP90AB1 PE=1 SV=4	25.345	14	8	10	4	724	83.2	5.03	7.12	HSP90AB1	cell organization and biogenesis;protein metabolism;DNA metabolism;other metabolic processes;stress response;other biological processes	non-structural extracellular;plasma membrane;other membranes;cytosol;nucleus;other cell component	enzyme regulator activity;cytoskeletal activity;nucleic acid binding activity;other molecular function	4.66592e+07
High	Q9NWB6	Arginine and glutamate-rich protein 1 OS=Homo sapiens OX=9606 GN=ARGLU1 PE=1 SV=1	25.163	20	6	10	6	273	33.2	10.35	14.71	ARGLU1		cytosol;mitochondrion;nucleus		1.32007e+08
High	Q6P5R6	Ribosomal protein eL22-like OS=Homo sapiens OX=9606 GN=RPL22L1 PE=1 SV=2	25.002	34	5	12	3	122	14.6	9.38	24.3	RPL22L1	protein metabolism;other metabolic processes	translational apparatus;other cell component	nucleic acid binding activity;other molecular function	90986677
High	P46778	Large ribosomal subunit protein eL21 OS=Homo sapiens OX=9606 GN=RPL21 PE=1 SV=2	24.88	42	6	11	6	160	18.6	10.49	13.06	RPL21	protein metabolism;other metabolic processes	cytosol;ER/Golgi;translational apparatus;other cell component	other molecular function	1.32798e+08
High	P62888	Large ribosomal subunit protein eL30 OS=Homo sapiens OX=9606 GN=RPL30 PE=1 SV=2	24.653	58	5	6	5	115	12.8	9.63	16.58	RPL30	protein metabolism;other metabolic processes;stress response;other biological processes	cytosol;translational apparatus;nucleus;other cell component	other molecular function	147714938
High	Q14839	Chromodomain-helicase-DNA-binding protein 4 OS=Homo sapiens OX=9606 GN=CHD4 PE=1 SV=2	23.881	5	8	10	8	1912	217.9	5.86	2.66	CHD4	cell organization and biogenesis;DNA metabolism;stress response;other biological processes	cytoskeleton;nucleus;other cell component	nucleic acid binding activity;other molecular function	3.54995e+07
High	P52292	Importin subunit alpha-1 OS=Homo sapiens OX=9606 GN=KPNA2 PE=1 SV=1	23.685	16	7	13	7	529	57.8	5.4	17.63	KPNA2	DNA metabolism;other metabolic processes;transport;other biological processes	other membranes;cytosol;ER/Golgi;nucleus;other cell component	other molecular function	56790369
High	P17028	Zinc finger protein 24 OS=Homo sapiens OX=9606 GN=ZNF24 PE=1 SV=4	23.609	24	7	7	7	368	42.1	6.21	9.8	ZNF24	developmental processes;other biological processes	nucleus	nucleic acid binding activity;other molecular function	6.30955e+07
High	Q9NX24	H/ACA ribonucleoprotein complex subunit 2 OS=Homo sapiens OX=9606 GN=NHP2 PE=1 SV=1	23.49	38	5	6	5	153	17.2	8.22	13.17	NHP2	cell organization and biogenesis;DNA metabolism;RNA metabolism OR transcription;other metabolic processes	cytosol;translational apparatus;nucleus;other cell component	nucleic acid binding activity	3.53963e+07
High	A8CG34	Nuclear envelope pore membrane protein POM 121C OS=Homo sapiens OX=9606 GN=POM121C PE=1 SV=3	23.474	6	7	7	2	1229	125	10.37	9.75	POM121C	transport	other membranes;ER/Golgi;nucleus	other molecular function	5.32758e+07
High	Q69YN4	Protein virilizer homolog OS=Homo sapiens OX=9606 GN=VIRMA PE=1 SV=2	23.215	6	7	8	7	1812	201.9	5.01	7.13	VIRMA	RNA metabolism OR transcription;other metabolic processes	cytosol;nucleus;other cell component		22047504
High	P02768	Albumin OS=Homo sapiens OX=9606 GN=ALB PE=1 SV=2	23.103	10	7	13	7	609	69.3	6.28	19.72	ALB	stress response;other biological processes	non-structural extracellular;ER/Golgi;other cell component	nucleic acid binding activity;other molecular function	2.76535e+08
High	Q9HCM4	Band 4.1-like protein 5 OS=Homo sapiens OX=9606 GN=EPB41L5 PE=1 SV=3	22.747	8	5	7	4	733	81.8	6.58	11.59	EPB41L5	cell adhesion;cell organization and biogenesis;developmental processes;other biological processes	plasma membrane;other membranes;cytosol;cytoskeleton;nucleus;other cell component	cytoskeletal activity;other molecular function	38038902
High	P62826	GTP-binding nuclear protein Ran OS=Homo sapiens OX=9606 GN=RAN PE=1 SV=3	22.742	38	8	10	8	216	24.4	7.49	6.54	RAN	cell cycle OR cell proliferation;cell organization and biogenesis;DNA metabolism;other metabolic processes;transport;developmental processes;other biological processes	cytosol;cytoskeleton;nucleus;other cytoplasmic organelle;other cell component	other molecular function	6.56735e+07
High	Q9BQA1	Methylosome protein WDR77 OS=Homo sapiens OX=9606 GN=WDR77 PE=1 SV=1	22.6	15	4	6	4	342	36.7	5.17	14.76	WDR77	cell cycle OR cell proliferation;cell organization and biogenesis;protein metabolism;RNA metabolism OR transcription;other metabolic processes;developmental processes;other biological processes	cytosol;ER/Golgi;nucleus;other cell component	nucleic acid binding activity;other molecular function	5.61359e+07
High	Q96HA1	Nuclear envelope pore membrane protein POM 121 OS=Homo sapiens OX=9606 GN=POM121 PE=1 SV=2	22.549	7	7	7	2	1249	127.6	10.56	7.91	POM121	transport	other membranes;ER/Golgi;nucleus	other molecular function	4.71565e+06
High	Q16777	Histone H2A type 2-C OS=Homo sapiens OX=9606 GN=H2AC20 PE=1 SV=4	22.516	36	4	14	2	129	14	10.9	28.27	H2AC20		nucleus;other cell component	nucleic acid binding activity;other molecular function	176559865
High	Q7L7L0	Histone H2A type 3 OS=Homo sapiens OX=9606 GN=H2AC25 PE=1 SV=3	22.26	36	4	11	2	130	14.1	11.05	22.72	H2AC25	cell organization and biogenesis;DNA metabolism;other metabolic processes;stress response	nucleus;other cell component	nucleic acid binding activity;other molecular function	1.08436e+09
High	Q8TDD1	ATP-dependent RNA helicase DDX54 OS=Homo sapiens OX=9606 GN=DDX54 PE=1 SV=2	21.482	11	9	11	9	881	98.5	10.02	19.87	DDX54	RNA metabolism OR transcription;other metabolic processes;signal transduction;other biological processes	ER/Golgi;nucleus	signal transduction activity or receptor binding;other molecular function	6.29317e+07
High	O43684	Mitotic checkpoint protein BUB3 OS=Homo sapiens OX=9606 GN=BUB3 PE=1 SV=1	21.317	20	8	9	8	328	37.1	6.84	10.76	BUB3	cell cycle OR cell proliferation;signal transduction;other biological processes	cytosol;nucleus;other cell component	other molecular function	3.33336e+07
High	Q9BVS4	Serine/threonine-protein kinase RIO2 OS=Homo sapiens OX=9606 GN=RIOK2 PE=1 SV=2	21.235	17	6	9	6	552	63.2	5.94	9.91	RIOK2	cell cycle OR cell proliferation;protein metabolism;RNA metabolism OR transcription;other metabolic processes;other biological processes	cytosol;nucleus;other cell component	kinase activity;other molecular function	7.21537e+07
High	Q8N5F7	NF-kappa-B-activating protein OS=Homo sapiens OX=9606 GN=NKAP PE=1 SV=1	21.094	9	4	5	4	415	47.1	10.11	12.47	NKAP	cell cycle OR cell proliferation;signal transduction;other biological processes	cytosol;nucleus	nucleic acid binding activity;other molecular function	4.56106e+07
High	P17987	T-complex protein 1 subunit alpha OS=Homo sapiens OX=9606 GN=TCP1 PE=1 SV=1	21.034	13	6	7	6	556	60.3	6.11	11.79	TCP1	cell organization and biogenesis;protein metabolism;other metabolic processes;other biological processes	cytosol;cytoskeleton;ER/Golgi;other cell component	other molecular function	2.17065e+07
High	Q9Y2R4	Probable ATP-dependent RNA helicase DDX52 OS=Homo sapiens OX=9606 GN=DDX52 PE=1 SV=4	21.012	15	6	7	6	599	67.4	9.67	13.29	DDX52	RNA metabolism OR transcription;other metabolic processes	nucleus	other molecular function	47567112
High	Q9H5H4	Zinc finger protein 768 OS=Homo sapiens OX=9606 GN=ZNF768 PE=1 SV=2	20.8	11	6	7	6	540	60.2	7.97	13.38	ZNF768	RNA metabolism OR transcription;other metabolic processes;other biological processes	nucleus;other cell component	nucleic acid binding activity;other molecular function	1.04961e+08
High	Q8IY81	pre-rRNA 2'-O-ribose RNA methyltransferase FTSJ3 OS=Homo sapiens OX=9606 GN=FTSJ3 PE=1 SV=2	20.349	11	8	10	8	847	96.5	8.4	9.91	FTSJ3	RNA metabolism OR transcription;other metabolic processes	nucleus;other cell component	other molecular function	5.87396e+07
High	Q9BSD7	Cancer-related nucleoside-triphosphatase OS=Homo sapiens OX=9606 GN=NTPCR PE=1 SV=1	20.322	26	4	6	4	190	20.7	9.54	4.86	NTPCR			other molecular function	28330093
High	Q7Z7K6	Centromere protein V OS=Homo sapiens OX=9606 GN=CENPV PE=1 SV=1	20.262	17	3	4	3	275	29.9	9.73	7.81	CENPV	cell cycle OR cell proliferation;cell organization and biogenesis;other biological processes	other membranes;cytosol;cytoskeleton;nucleus;other cell component	other molecular function	49298899
High	Q13895	Bystin OS=Homo sapiens OX=9606 GN=BYSL PE=1 SV=3	20.216	20	6	6	6	437	49.6	8.12	5.44	BYSL	cell cycle OR cell proliferation;RNA metabolism OR transcription;other metabolic processes;developmental processes;other biological processes	cytosol;nucleus;other cell component	nucleic acid binding activity	2.67877e+07
High	P42677	Small ribosomal subunit protein eS27 OS=Homo sapiens OX=9606 GN=RPS27 PE=1 SV=3	20.19	42	4	9	1	84	9.5	9.45	16.04	RPS27	cell organization and biogenesis;protein metabolism;RNA metabolism OR transcription;other metabolic processes;other biological processes	cytosol;translational apparatus;nucleus;other cell component	nucleic acid binding activity;other molecular function	3.8785e+08
High	P62854	Small ribosomal subunit protein eS26 OS=Homo sapiens OX=9606 GN=RPS26 PE=1 SV=3	20.139	44	4	14	4	115	13	11	36.53	RPS26	protein metabolism;other metabolic processes;other biological processes	other membranes;cytosol;ER/Golgi;translational apparatus;nucleus;other cell component	nucleic acid binding activity;other molecular function	767053704
High	Q6P1L8	Large ribosomal subunit protein uL14m OS=Homo sapiens OX=9606 GN=MRPL14 PE=1 SV=1	20.087	33	6	8	6	145	15.9	10.24	8.79	MRPL14	protein metabolism;other metabolic processes	other membranes;mitochondrion;translational apparatus	other molecular function	4.80293e+07
High	Q9P2N5	RNA-binding protein 27 OS=Homo sapiens OX=9606 GN=RBM27 PE=1 SV=2	20.053	7	6	7	5	1060	118.6	9.19	10.56	RBM27	RNA metabolism OR transcription;other metabolic processes	nucleus;other cell component	other molecular function	34514728
High	P47914	Large ribosomal subunit protein eL29 OS=Homo sapiens OX=9606 GN=RPL29 PE=1 SV=2	20.003	23	5	14	5	159	17.7	11.66	23.65	RPL29	protein metabolism;other metabolic processes;developmental processes	cytosol;translational apparatus;other cell component	other molecular function	720827970
High	P49368	T-complex protein 1 subunit gamma OS=Homo sapiens OX=9606 GN=CCT3 PE=1 SV=4	19.93	14	5	5	5	545	60.5	6.49	8.24	CCT3	protein metabolism;other metabolic processes;other biological processes	cytosol;cytoskeleton;other cell component	other molecular function	8.85418e+06
High	O15235	Small ribosomal subunit protein uS12m OS=Homo sapiens OX=9606 GN=MRPS12 PE=1 SV=1	19.919	38	4	5	4	138	15.2	10.29	12.07	MRPS12	protein metabolism;other metabolic processes	other membranes;mitochondrion;translational apparatus	other molecular function	136545677
High	Q9UMY1	Nucleolar protein 7 OS=Homo sapiens OX=9606 GN=NOL7 PE=1 SV=2	19.908	28	6	7	6	257	29.4	9.67	5.53	NOL7	other biological processes	mitochondrion;nucleus;other cell component		3.8041e+07
High	P62861	Ubiquitin-like FUBI-ribosomal protein eS30 fusion protein OS=Homo sapiens OX=9606 GN=FAU PE=1 SV=2	19.9	9	4	10	4	133	14.4	10.17	19.68	FAU	protein metabolism;other metabolic processes;stress response	non-structural extracellular;cytosol;translational apparatus;nucleus;other cell component	other molecular function	516507633
High	P36542	ATP synthase subunit gamma, mitochondrial OS=Homo sapiens OX=9606 GN=ATP5F1C PE=1 SV=1	19.853	20	6	8	6	298	33	9.22	15.4	ATP5F1C	other metabolic processes;transport	other membranes;mitochondrion	transporter activity	7.10785e+07
High	Q8IWC1	MAP7 domain-containing protein 3 OS=Homo sapiens OX=9606 GN=MAP7D3 PE=1 SV=2	19.809	9	6	7	6	876	98.4	9.32	3.93	MAP7D3	cell organization and biogenesis	cytoskeleton;other cell component	cytoskeletal activity	4.13625e+07
High	Q9Y6V7	Probable ATP-dependent RNA helicase DDX49 OS=Homo sapiens OX=9606 GN=DDX49 PE=1 SV=1	19.76	15	6	10	6	483	54.2	9.06	19.3	DDX49	RNA metabolism OR transcription;other metabolic processes;other biological processes	nucleus	other molecular function	5.52265e+07
High	Q1ED39	Lysine-rich nucleolar protein 1 OS=Homo sapiens OX=9606 GN=KNOP1 PE=1 SV=1	19.678	15	5	5	5	458	51.6	9.86	7.73	KNOP1		nucleus		2.93955e+07
High	P35579	Myosin-9 OS=Homo sapiens OX=9606 GN=MYH9 PE=1 SV=4	19.547	6	9	10	9	1960	226.4	5.6	5.3	MYH9	cell cycle OR cell proliferation;cell organization and biogenesis;protein metabolism;stress response;transport;developmental processes;signal transduction;other biological processes	plasma membrane;other membranes;cytosol;cytoskeleton;nucleus;other cell component	signal transduction activity or receptor binding;cytoskeletal activity;other molecular function	37686719
High	P46776	Large ribosomal subunit protein uL15 OS=Homo sapiens OX=9606 GN=RPL27A PE=1 SV=2	19.509	29	4	10	4	148	16.6	11	22.63	RPL27A	protein metabolism;other metabolic processes	cytosol;ER/Golgi;translational apparatus;other cell component	other molecular function	5.928e+08
High	Q9Y3Y2	Chromatin target of PRMT1 protein OS=Homo sapiens OX=9606 GN=CHTOP PE=1 SV=2	19.419	21	4	6	4	248	26.4	12.23	12.25	CHTOP	cell organization and biogenesis;other metabolic processes;transport;other biological processes	nucleus	nucleic acid binding activity	91503876
High	P84098	Large ribosomal subunit protein eL19 OS=Homo sapiens OX=9606 GN=RPL19 PE=1 SV=1	19.351	27	6	9	6	196	23.5	11.47	9.34	RPL19	protein metabolism;other metabolic processes	cytosol;translational apparatus;nucleus;other cell component	other molecular function	195119903
High	Q9BZI7	Regulator of nonsense transcripts 3B OS=Homo sapiens OX=9606 GN=UPF3B PE=1 SV=1	19.31	9	5	9	5	483	57.7	9.48	17.36	UPF3B	cell organization and biogenesis;RNA metabolism OR transcription;other metabolic processes;transport;developmental processes;other biological processes	cytosol;cytoskeleton;nucleus;other cell component	nucleic acid binding activity	8.47301e+07
High	Q5SW79	Centrosomal protein of 170 kDa OS=Homo sapiens OX=9606 GN=CEP170 PE=1 SV=1	18.755	4	5	7	5	1584	175.2	7.11	8.85	CEP170		cytosol;cytoskeleton;other cell component		6.40314e+07
High	Q71UM5	Ribosomal protein eS27-like OS=Homo sapiens OX=9606 GN=RPS27L PE=1 SV=3	18.589	42	4	9	1	84	9.5	9.45	14.2	RPS27L	cell cycle OR cell proliferation;cell organization and biogenesis;protein metabolism;other metabolic processes;stress response;signal transduction;other biological processes	cytosol;translational apparatus;nucleus	enzyme regulator activity;nucleic acid binding activity;other molecular function	9242795
High	Q9NUL7	Probable ATP-dependent RNA helicase DDX28 OS=Homo sapiens OX=9606 GN=DDX28 PE=1 SV=2	18.329	12	6	6	6	540	59.5	10.42	8.14	DDX28	cell organization and biogenesis	cytosol;mitochondrion;nucleus;other cell component	nucleic acid binding activity;other molecular function	1.89503e+07
High	P49411	Elongation factor Tu, mitochondrial OS=Homo sapiens OX=9606 GN=TUFM PE=1 SV=3	18.036	13	5	6	5	455	49.8	7.61	13.92	TUFM	protein metabolism;other metabolic processes;other biological processes	other membranes;mitochondrion;other cell component	nucleic acid binding activity;other molecular function	44104916
High	Q9NRZ9	Lymphoid-specific helicase OS=Homo sapiens OX=9606 GN=HELLS PE=1 SV=1	17.959	6	5	6	5	838	97	7.93	8.22	HELLS	cell cycle OR cell proliferation;cell organization and biogenesis;DNA metabolism;other metabolic processes;developmental processes;other biological processes	nucleus;other cell component	other molecular function	62487067
High	P07900	Heat shock protein HSP 90-alpha OS=Homo sapiens OX=9606 GN=HSP90AA1 PE=1 SV=5	17.879	8	5	6	1	732	84.6	5.02	7.26	HSP90AA1	cell organization and biogenesis;protein metabolism;DNA metabolism;other metabolic processes;stress response;transport;developmental processes;other biological processes	non-structural extracellular;extracellular matrix;plasma membrane;other membranes;cytosol;cytoskeleton;mitochondrion;nucleus;other cytoplasmic organelle;other cell component	signal transduction activity or receptor binding;enzyme regulator activity;cytoskeletal activity;nucleic acid binding activity;other molecular function	6.31499e+06
High	Q9UG63	ATP-binding cassette sub-family F member 2 OS=Homo sapiens OX=9606 GN=ABCF2 PE=1 SV=2	17.839	10	8	9	8	623	71.2	7.37	4.25	ABCF2			other molecular function	4.61938e+07
High	Q6P1X5	Transcription initiation factor TFIID subunit 2 OS=Homo sapiens OX=9606 GN=TAF2 PE=1 SV=3	17.791	7	6	6	6	1199	136.9	8.19	10.21	TAF2	cell cycle OR cell proliferation;cell organization and biogenesis;RNA metabolism OR transcription;other metabolic processes;other biological processes	nucleus	nucleic acid binding activity;other molecular function	3.18737e+07
High	Q71F23	Centromere protein U OS=Homo sapiens OX=9606 GN=CENPU PE=1 SV=1	17.657	13	4	4	4	418	47.5	9.13	4.51	CENPU	cell cycle OR cell proliferation;developmental processes	cytosol;cytoskeleton;nucleus;other cell component		8.79369e+06
High	P37108	Signal recognition particle 14 kDa protein OS=Homo sapiens OX=9606 GN=SRP14 PE=1 SV=2	17.301	38	6	7	6	136	14.6	10.04	10.93	SRP14	other biological processes	non-structural extracellular;cytosol;translational apparatus;nucleus;other cell component	nucleic acid binding activity;other molecular function	6.4047e+07
High	P53007	Tricarboxylate transport protein, mitochondrial OS=Homo sapiens OX=9606 GN=SLC25A1 PE=1 SV=2	17.155	19	7	11	7	311	34	9.89	10.92	SLC25A1	other metabolic processes;transport	other membranes;mitochondrion	transporter activity	5.29257e+07
High	O75330	Hyaluronan mediated motility receptor OS=Homo sapiens OX=9606 GN=HMMR PE=1 SV=2	17.115	10	5	5	5	724	84	5.83	2.21	HMMR	other metabolic processes;transport	plasma membrane;other membranes;cytosol;cytoskeleton;other cell component	other molecular function	28272004
High	Q9P258	Protein RCC2 OS=Homo sapiens OX=9606 GN=RCC2 PE=1 SV=2	16.991	12	5	6	5	522	56	8.78	4.2	RCC2	cell adhesion;cell cycle OR cell proliferation;cell organization and biogenesis;signal transduction;other biological processes	plasma membrane;other membranes;cytosol;cytoskeleton;nucleus;other cytoplasmic organelle;other cell component	enzyme regulator activity;cytoskeletal activity;other molecular function	1.0454e+07
High	Q00325	Solute carrier family 25 member 3 OS=Homo sapiens OX=9606 GN=SLC25A3 PE=1 SV=2	16.797	17	6	10	6	362	40.1	9.38	8.6	SLC25A3	transport	plasma membrane;other membranes;mitochondrion	transporter activity;other molecular function	1.28202e+08
High	P09429	High mobility group protein B1 OS=Homo sapiens OX=9606 GN=HMGB1 PE=1 SV=3	16.7	14	2	4	2	215	24.9	5.74	3.68	HMGB1	cell organization and biogenesis;DNA metabolism;other metabolic processes;stress response;transport;developmental processes;signal transduction;other biological processes	non-structural extracellular;plasma membrane;other membranes;ER/Golgi;nucleus;other cytoplasmic organelle;other cell component	signal transduction activity or receptor binding;nucleic acid binding activity;other molecular function	34492496
High	Q96CT7	Coiled-coil domain-containing protein 124 OS=Homo sapiens OX=9606 GN=CCDC124 PE=1 SV=1	16.68	35	7	10	7	223	25.8	9.54	14.56	CCDC124	cell cycle OR cell proliferation;RNA metabolism OR transcription;other metabolic processes;other biological processes	plasma membrane;other membranes;cytosol;cytoskeleton;nucleus;other cell component	other molecular function	7.16098e+07
High	Q13573	SNW domain-containing protein 1 OS=Homo sapiens OX=9606 GN=SNW1 PE=1 SV=1	16.655	8	3	4	3	536	61.5	9.52	6.32	SNW1	RNA metabolism OR transcription;other metabolic processes;stress response;signal transduction;other biological processes	nucleus	signal transduction activity or receptor binding;other molecular function	1.11805e+07
High	O43709	Probable 18S rRNA (guanine-N(7))-methyltransferase OS=Homo sapiens OX=9606 GN=BUD23 PE=1 SV=2	16.419	14	4	6	4	281	31.9	8.73	4.34	BUD23	cell organization and biogenesis;RNA metabolism OR transcription;other metabolic processes;other biological processes	nucleus;other cell component	other molecular function	2.91059e+07
High	Q8NHQ9	ATP-dependent RNA helicase DDX55 OS=Homo sapiens OX=9606 GN=DDX55 PE=1 SV=3	16.38	9	4	4	4	600	68.5	9.25	8.03	DDX55		cytosol;nucleus	other molecular function	21292133
High	P81605	Dermcidin OS=Homo sapiens OX=9606 GN=DCD PE=1 SV=2	16.379	23	3	6	3	110	11.3	6.54	11.4	DCD	protein metabolism;stress response;transport	non-structural extracellular;other membranes	transporter activity;other molecular function	60063056
High	P27448	MAP/microtubule affinity-regulating kinase 3 OS=Homo sapiens OX=9606 GN=MARK3 PE=1 SV=5	16.344	12	7	7	5	753	84.4	9.57	4.23	MARK3	protein metabolism;other metabolic processes;signal transduction;other biological processes	plasma membrane;other membranes;cytosol;other cell component	cytoskeletal activity;kinase activity;other molecular function	1.80963e+08
High	Q9UL40	Zinc finger protein 346 OS=Homo sapiens OX=9606 GN=ZNF346 PE=1 SV=1	16.3	19	4	4	4	294	32.9	9.09	7.71	ZNF346		nucleus;other cell component	nucleic acid binding activity;other molecular function	1.99187e+07
High	Q15365	Poly(rC)-binding protein 1 OS=Homo sapiens OX=9606 GN=PCBP1 PE=1 SV=2	16.193	20	5	6	3	356	37.5	7.09	6.23	PCBP1	RNA metabolism OR transcription;other metabolic processes;other biological processes	cytosol;nucleus;other cell component	nucleic acid binding activity;other molecular function	5.668e+07
High	P61353	Large ribosomal subunit protein eL27 OS=Homo sapiens OX=9606 GN=RPL27 PE=1 SV=2	15.967	26	2	5	2	136	15.8	10.56	2.02	RPL27	protein metabolism;RNA metabolism OR transcription;other metabolic processes;other biological processes	other membranes;cytosol;ER/Golgi;translational apparatus;nucleus;other cell component	other molecular function	4.00212e+07
High	Q15366	Poly(rC)-binding protein 2 OS=Homo sapiens OX=9606 GN=PCBP2 PE=1 SV=1	15.854	20	5	5	3	365	38.6	6.79	4.27	PCBP2	protein metabolism;RNA metabolism OR transcription;other metabolic processes;stress response;other biological processes	cytosol;nucleus;other cell component	nucleic acid binding activity;other molecular function	9.70567e+06
High	Q9UHX1	Poly(U)-binding-splicing factor PUF60 OS=Homo sapiens OX=9606 GN=PUF60 PE=1 SV=1	15.718	11	3	3	3	559	59.8	5.29	5.15	PUF60	cell organization and biogenesis;RNA metabolism OR transcription;other metabolic processes;other biological processes	nucleus;other cell component	nucleic acid binding activity;other molecular function	1.64054e+07
High	Q9NQZ2	Something about silencing protein 10 OS=Homo sapiens OX=9606 GN=UTP3 PE=1 SV=1	15.683	16	6	8	6	479	54.5	5.62	7.68	UTP3	cell organization and biogenesis;RNA metabolism OR transcription;other metabolic processes;developmental processes;other biological processes	nucleus;other cell component		4.69799e+07
High	Q71UI9	Histone H2A.V OS=Homo sapiens OX=9606 GN=H2AZ2 PE=1 SV=3	15.622	31	3	10	2	128	13.5	10.58	16.72	H2AZ2	cell organization and biogenesis	nucleus;other cell component	nucleic acid binding activity;other molecular function	60388745
High	P07305	Histone H1.0 OS=Homo sapiens OX=9606 GN=H1-0 PE=1 SV=3	15.498	23	5	7	5	194	20.9	10.84	11.76	H1-0	cell organization and biogenesis;other biological processes	cytoskeleton;ER/Golgi;nucleus;other cell component	nucleic acid binding activity;other molecular function	1.36786e+08
High	O00566	U3 small nucleolar ribonucleoprotein protein MPP10 OS=Homo sapiens OX=9606 GN=MPHOSPH10 PE=1 SV=2	15.334	6	3	3	3	681	78.8	4.86	6.3	MPHOSPH10	RNA metabolism OR transcription;other metabolic processes;other biological processes	nucleus;other cell component		19530755
High	Q15233	Non-POU domain-containing octamer-binding protein OS=Homo sapiens OX=9606 GN=NONO PE=1 SV=4	15.325	10	4	7	4	471	54.2	8.95	12.98	NONO	DNA metabolism;RNA metabolism OR transcription;other metabolic processes;stress response;other biological processes	nucleus;other cell component	nucleic acid binding activity;other molecular function	1.00472e+08
High	Q9NZM5	Ribosome biogenesis protein NOP53 OS=Homo sapiens OX=9606 GN=NOP53 PE=1 SV=2	15.21	11	5	5	5	478	54.4	10.32	9.23	NOP53	cell cycle OR cell proliferation;cell organization and biogenesis;DNA metabolism;RNA metabolism OR transcription;other metabolic processes;stress response;signal transduction;other biological processes	cytosol;nucleus;other cell component	nucleic acid binding activity;other molecular function	3.62691e+07
High	Q13123	Protein Red OS=Homo sapiens OX=9606 GN=IK PE=1 SV=3	14.725	8	3	3	3	557	65.6	6.64	3.21	IK	cell cycle OR cell proliferation;RNA metabolism OR transcription;other metabolic processes;signal transduction;other biological processes	cytoskeleton;nucleus;other cell component	other molecular function	9315923
High	P56134	ATP synthase subunit f, mitochondrial OS=Homo sapiens OX=9606 GN=ATP5MF PE=1 SV=3	14.707	26	2	5	2	94	10.9	9.67	9	ATP5MF	other metabolic processes;transport	other membranes;mitochondrion;nucleus		2.53603e+07
High	Q8WVM0	Dimethyladenosine transferase 1, mitochondrial OS=Homo sapiens OX=9606 GN=TFB1M PE=1 SV=1	14.603	18	4	4	4	346	39.5	9.26	7.51	TFB1M	RNA metabolism OR transcription;other metabolic processes	mitochondrion	nucleic acid binding activity;other molecular function	5.7772e+06
High	Q12905	Interleukin enhancer-binding factor 2 OS=Homo sapiens OX=9606 GN=ILF2 PE=1 SV=2	14.399	10	3	5	3	390	43	5.26	2.93	ILF2	other biological processes	cytosol;nucleus;other cell component	nucleic acid binding activity	1.76759e+07
High	P29372	DNA-3-methyladenine glycosylase OS=Homo sapiens OX=9606 GN=MPG PE=1 SV=3	14.333	19	5	5	5	298	32.8	9.57	6.51	MPG	DNA metabolism;other metabolic processes;stress response	cytosol;mitochondrion;nucleus	nucleic acid binding activity;other molecular function	3.59365e+07
High	O95232	Luc7-like protein 3 OS=Homo sapiens OX=9606 GN=LUC7L3 PE=1 SV=2	14.326	12	4	5	4	432	51.4	9.79	2.04	LUC7L3	cell organization and biogenesis;RNA metabolism OR transcription;other metabolic processes	nucleus	nucleic acid binding activity	2.4816e+07
High	Q9H0W5	Coiled-coil domain-containing protein 8 OS=Homo sapiens OX=9606 GN=CCDC8 PE=1 SV=2	14.049	11	3	3	3	538	59.3	8.63	7.28	CCDC8	cell organization and biogenesis;other biological processes	plasma membrane;other membranes;cytosol;cytoskeleton;nucleus;other cell component		5908388
High	O14949	Cytochrome b-c1 complex subunit 8 OS=Homo sapiens OX=9606 GN=UQCRQ PE=1 SV=4	13.963	45	4	8	4	82	9.9	10.08	5.32	UQCRQ	other metabolic processes;developmental processes	other membranes;mitochondrion		80799016
High	Q06830	Peroxiredoxin-1 OS=Homo sapiens OX=9606 GN=PRDX1 PE=1 SV=1	13.941	16	3	4	3	199	22.1	8.13	7.65	PRDX1	cell cycle OR cell proliferation;other metabolic processes;stress response;developmental processes;other biological processes	cytosol;nucleus;other cell component	other molecular function	36397539
High	P63244	Small ribosomal subunit protein RACK1 OS=Homo sapiens OX=9606 GN=RACK1 PE=1 SV=3	13.927	17	4	5	4	317	35.1	7.69	4.31	RACK1	cell cycle OR cell proliferation;cell organization and biogenesis;protein metabolism;other metabolic processes;developmental processes;other biological processes	plasma membrane;cytosol;mitochondrion;translational apparatus;nucleus;other cell component	signal transduction activity or receptor binding;enzyme regulator activity;translation activity;other molecular function	7.16654e+06
High	Q6P2Q9	Pre-mRNA-processing-splicing factor 8 OS=Homo sapiens OX=9606 GN=PRPF8 PE=1 SV=2	13.659	3	7	7	7	2335	273.4	8.84	6.04	PRPF8	cell organization and biogenesis;RNA metabolism OR transcription;other metabolic processes;other biological processes	nucleus	nucleic acid binding activity;other molecular function	1.95837e+07
High	Q53HL2	Borealin OS=Homo sapiens OX=9606 GN=CDCA8 PE=1 SV=2	13.476	20	4	4	4	280	31.3	9.86	7.78	CDCA8	cell cycle OR cell proliferation;cell organization and biogenesis;other biological processes	cytosol;cytoskeleton;nucleus;other cell component		3.24546e+07
High	Q9UFW8	CGG triplet repeat-binding protein 1 OS=Homo sapiens OX=9606 GN=CGGBP1 PE=1 SV=2	13.334	23	5	9	5	167	18.8	8.95	15.94	CGGBP1	cell organization and biogenesis;other biological processes	nucleus	nucleic acid binding activity;other molecular function	6.99856e+07
High	P52272	Heterogeneous nuclear ribonucleoprotein M OS=Homo sapiens OX=9606 GN=HNRNPM PE=1 SV=3	13.156	5	2	2	2	730	77.5	8.7	7.2	HNRNPM	RNA metabolism OR transcription;other metabolic processes	nucleus;other cell component	nucleic acid binding activity;other molecular function	5445764
High	P31943	Heterogeneous nuclear ribonucleoprotein H OS=Homo sapiens OX=9606 GN=HNRNPH1 PE=1 SV=4	13.113	11	3	3	3	449	49.2	6.3	4.03	HNRNPH1	RNA metabolism OR transcription;other metabolic processes;other biological processes	cytosol;nucleus;other cell component	nucleic acid binding activity;other molecular function	7.67203e+06
High	Q9BXK1	Krueppel-like factor 16 OS=Homo sapiens OX=9606 GN=KLF16 PE=1 SV=1	13.056	21	3	4	3	252	25.4	9.88	10.6	KLF16	signal transduction;other biological processes	nucleus;other cell component	nucleic acid binding activity;other molecular function	26609943
High	Q53GQ0	Very-long-chain 3-oxoacyl-CoA reductase OS=Homo sapiens OX=9606 GN=HSD17B12 PE=1 SV=2	13.019	13	3	3	3	312	34.3	9.32	2.97	HSD17B12	cell organization and biogenesis;other metabolic processes;other biological processes	extracellular matrix;other membranes;ER/Golgi	other molecular function	1.95139e+07
High	Q5QJE6	Deoxynucleotidyltransferase terminal-interacting protein 2 OS=Homo sapiens OX=9606 GN=DNTTIP2 PE=1 SV=2	13.004	7	4	4	4	756	84.4	6.16	6.22	DNTTIP2	RNA metabolism OR transcription;other metabolic processes;other biological processes	nucleus;other cell component		1.36237e+07
High	Q9NY93	Probable ATP-dependent RNA helicase DDX56 OS=Homo sapiens OX=9606 GN=DDX56 PE=1 SV=1	12.967	10	5	6	5	547	61.6	9.26	9.97	DDX56	RNA metabolism OR transcription;other metabolic processes;stress response;other biological processes	cytosol;nucleus	nucleic acid binding activity;other molecular function	3.71792e+07
High	Q9H2W6	Large ribosomal subunit protein mL46 OS=Homo sapiens OX=9606 GN=MRPL46 PE=1 SV=1	12.957	19	4	4	4	279	31.7	7.05	7.44	MRPL46	protein metabolism;other metabolic processes	other membranes;mitochondrion;translational apparatus;nucleus;other cell component	other molecular function	9.37295e+06
High	Q9NYV4	Cyclin-dependent kinase 12 OS=Homo sapiens OX=9606 GN=CDK12 PE=1 SV=2	12.945	4	5	5	4	1490	164.1	9.44	5.25	CDK12	protein metabolism;RNA metabolism OR transcription;other metabolic processes;other biological processes	nucleus;other cell component	kinase activity;other molecular function	3.77554e+07
High	P84243	Histone H3.3 OS=Homo sapiens OX=9606 GN=H3-3B PE=1 SV=2	12.861	20	4	11	2	136	15.3	11.27	13.56	H3-3A; H3-3B	cell organization and biogenesis;other biological processes	non-structural extracellular;nucleus;other cell component	nucleic acid binding activity;other molecular function	737936486
High	Q5T8P6	RNA-binding protein 26 OS=Homo sapiens OX=9606 GN=RBM26 PE=1 SV=3	12.799	5	5	5	4	1007	113.5	9.16	4.98	RBM26	RNA metabolism OR transcription;other metabolic processes	nucleus	other molecular function	2.20534e+07
High	Q12834	Cell division cycle protein 20 homolog OS=Homo sapiens OX=9606 GN=CDC20 PE=1 SV=2	12.357	8	3	4	3	499	54.7	9.23	5.45	CDC20	cell cycle OR cell proliferation;cell organization and biogenesis;protein metabolism;other metabolic processes;developmental processes;signal transduction;other biological processes	cytosol;cytoskeleton;nucleus;other cell component	enzyme regulator activity;other molecular function	24789134
High	P62891	Large ribosomal subunit protein eL39 OS=Homo sapiens OX=9606 GN=RPL39 PE=1 SV=2	12.21	24	2	7	2	51	6.4	12.56	13.12	RPL39	protein metabolism;other metabolic processes;stress response	non-structural extracellular;cytosol;translational apparatus	nucleic acid binding activity;other molecular function	141685828
High	Q96G21	U3 small nucleolar ribonucleoprotein protein IMP4 OS=Homo sapiens OX=9606 GN=IMP4 PE=1 SV=1	12.099	14	4	5	4	291	33.7	9.47	7.46	IMP4	RNA metabolism OR transcription;other metabolic processes;other biological processes	nucleus;other cell component	nucleic acid binding activity	3.36349e+07
High	Q86WX3	Active regulator of SIRT1 OS=Homo sapiens OX=9606 GN=RPS19BP1 PE=1 SV=1	12.065	42	4	4	4	136	15.4	10.74	5.34	RPS19BP1	other biological processes	cytosol;nucleus;other cell component	other molecular function	2.73186e+07
High	Q96P11	28S rRNA (cytosine-C(5))-methyltransferase OS=Homo sapiens OX=9606 GN=NSUN5 PE=1 SV=2	12.011	10	4	4	4	429	46.7	8.62	4.96	NSUN5	RNA metabolism OR transcription;other metabolic processes;developmental processes;other biological processes	nucleus	other molecular function	1.77698e+07
High	Q14119	Vascular endothelial zinc finger 1 OS=Homo sapiens OX=9606 GN=VEZF1 PE=1 SV=2	11.864	7	3	5	2	521	56.9	9.52	9.04	VEZF1	stress response;developmental processes;other biological processes	nucleus	nucleic acid binding activity;other molecular function	6.51979e+06
High	Q9Y2X9	Zinc finger protein 281 OS=Homo sapiens OX=9606 GN=ZNF281 PE=1 SV=1	11.851	8	3	3	3	895	96.9	8.48	4.41	ZNF281	developmental processes;other biological processes	nucleus	nucleic acid binding activity;other molecular function
High	O43824	Putative GTP-binding protein 6 OS=Homo sapiens OX=9606 GN=GTPBP6 PE=1 SV=4	11.851	10	4	6	4	516	56.9	9.42	6.29	GTPBP6		other cell component	translation activity;other molecular function	2.4836e+07
High	Q9BWE0	Replication initiator 1 OS=Homo sapiens OX=9606 GN=REPIN1 PE=1 SV=1	11.73	5	2	3	2	567	63.5	9.98	6.68	REPIN1	DNA metabolism;other metabolic processes;other biological processes	nucleus;other cell component	nucleic acid binding activity;other molecular function	1.3338e+07
High	Q14966	Zinc finger protein 638 OS=Homo sapiens OX=9606 GN=ZNF638 PE=1 SV=2	11.681	3	5	5	5	1978	220.5	6.38	4.2	ZNF638	RNA metabolism OR transcription;other metabolic processes;other biological processes	nucleus;other cell component	nucleic acid binding activity;other molecular function	2.61117e+07
High	Q5VTL8	Pre-mRNA-splicing factor 38B OS=Homo sapiens OX=9606 GN=PRPF38B PE=1 SV=1	11.573	10	5	5	5	546	64.4	10.54	8.64	PRPF38B	RNA metabolism OR transcription;other metabolic processes	nucleus		2.88111e+07
High	P60842	Eukaryotic initiation factor 4A-I OS=Homo sapiens OX=9606 GN=EIF4A1 PE=1 SV=1	11.448	10	3	3	2	406	46.1	5.48	3.75	EIF4A1	protein metabolism;other metabolic processes	cytosol;translational apparatus;other cell component	nucleic acid binding activity;other molecular function	1.04386e+07
High	O43660	Pleiotropic regulator 1 OS=Homo sapiens OX=9606 GN=PLRG1 PE=1 SV=1	11.42	10	3	3	3	514	57.2	9.17	5.55	PLRG1	RNA metabolism OR transcription;other metabolic processes;other biological processes	other membranes;nucleus;other cell component		3.94301e+06
High	O14617	AP-3 complex subunit delta-1 OS=Homo sapiens OX=9606 GN=AP3D1 PE=1 SV=1	11.417	4	3	3	3	1153	130.1	8.48	0	AP3D1	cell organization and biogenesis;transport;other biological processes	other membranes;ER/Golgi;other cytoplasmic organelle;other cell component		6.52709e+06
High	Q9Y388	RNA-binding motif protein, X-linked 2 OS=Homo sapiens OX=9606 GN=RBMX2 PE=1 SV=2	11.411	17	5	6	5	322	37.3	9.83	8.04	RBMX2	cell organization and biogenesis;RNA metabolism OR transcription;other metabolic processes	other membranes;ER/Golgi;nucleus		3.02324e+07
High	Q7KZI7	Serine/threonine-protein kinase MARK2 OS=Homo sapiens OX=9606 GN=MARK2 PE=1 SV=2	11.367	8	4	4	2	788	87.9	9.72	4.84	MARK2	cell-cell signaling;cell organization and biogenesis;protein metabolism;other metabolic processes;developmental processes;signal transduction;other biological processes	plasma membrane;other membranes;cytoskeleton;mitochondrion;nucleus;other cell component	enzyme regulator activity;cytoskeletal activity;kinase activity;other molecular function	3.67617e+06
High	P47813	Eukaryotic translation initiation factor 1A, X-chromosomal OS=Homo sapiens OX=9606 GN=EIF1AX PE=1 SV=2	11.316	9	2	6	2	144	16.5	5.24	4.11	EIF1AX	cell organization and biogenesis;protein metabolism;other metabolic processes	cytosol;translational apparatus;other cell component	nucleic acid binding activity	109101434
High	Q9BTD8	RNA-binding protein 42 OS=Homo sapiens OX=9606 GN=RBM42 PE=1 SV=1	11.299	8	3	5	3	480	50.4	9.63	4.67	RBM42	RNA metabolism OR transcription;other metabolic processes;other biological processes	nucleus;other cell component	nucleic acid binding activity	1.14877e+07
High	Q9Y520	Protein PRRC2C OS=Homo sapiens OX=9606 GN=PRRC2C PE=1 SV=4	11.289	2	5	5	4	2896	316.7	9.13	6.05	PRRC2C	cell organization and biogenesis;other biological processes	cytosol;other cell component		2.99943e+07
High	Q7RTS7	Keratin, type II cytoskeletal 74 OS=Homo sapiens OX=9606 GN=KRT74 PE=1 SV=2	11.006	4	5	9	1	529	57.8	7.71	10.59	KRT74	cell organization and biogenesis;other biological processes	cytosol;cytoskeleton;other cell component	bone, tooth or skin structural activity;other molecular function	41358452
High	P84090	Enhancer of rudimentary homolog OS=Homo sapiens OX=9606 GN=ERH PE=1 SV=1	10.934	38	3	6	3	104	12.3	5.92	2.03	ERH	cell cycle OR cell proliferation;other metabolic processes	nucleus;other cell component	nucleic acid binding activity	4.72788e+07
High	O60832	H/ACA ribonucleoprotein complex subunit DKC1 OS=Homo sapiens OX=9606 GN=DKC1 PE=1 SV=3	10.904	13	5	6	5	514	57.6	9.42	6.69	DKC1	cell organization and biogenesis;DNA metabolism;RNA metabolism OR transcription;other metabolic processes;other biological processes	nucleus;other cell component	nucleic acid binding activity;other molecular function	1.89335e+07
High	Q9Y4P3	Transducin beta-like protein 2 OS=Homo sapiens OX=9606 GN=TBL2 PE=1 SV=1	10.881	9	3	3	3	447	49.8	9.44	0	TBL2	stress response;signal transduction	other membranes;ER/Golgi	other molecular function	1.10928e+07
High	Q9UNF1	Melanoma-associated antigen D2 OS=Homo sapiens OX=9606 GN=MAGED2 PE=1 SV=2	10.88	7	5	5	5	606	64.9	9.32	4.25	MAGED2	transport;other biological processes	non-structural extracellular;cytosol;nucleus;other cell component		6.71631e+06
High	P62136	Serine/threonine-protein phosphatase PP1-alpha catalytic subunit OS=Homo sapiens OX=9606 GN=PPP1CA PE=1 SV=1	10.813	8	2	2	2	330	37.5	6.33	3.22	PPP1CA	cell adhesion;cell-cell signaling;cell cycle OR cell proliferation;cell organization and biogenesis;protein metabolism;other metabolic processes;stress response;developmental processes;signal transduction;other biological processes	plasma membrane;other membranes;cytosol;nucleus;other cell component	other molecular function	8341795
High	P49674	Casein kinase I isoform epsilon OS=Homo sapiens OX=9606 GN=CSNK1E PE=1 SV=1	10.813	16	5	7	5	416	47.3	9.66	5.9	CSNK1E	cell-cell signaling;protein metabolism;DNA metabolism;other metabolic processes;stress response;transport;signal transduction;other biological processes	cytosol;nucleus;other cell component	kinase activity;other molecular function	29982254
High	Q9P016	Thymocyte nuclear protein 1 OS=Homo sapiens OX=9606 GN=THYN1 PE=1 SV=1	10.778	15	3	3	3	225	25.7	9.25	4.61	THYN1				18588383
High	Q5T3I0	G patch domain-containing protein 4 OS=Homo sapiens OX=9606 GN=GPATCH4 PE=1 SV=2	10.758	10	3	3	3	446	50.4	9.63	6.47	GPATCH4		nucleus		19844801
High	Q5SSJ5	Heterochromatin protein 1-binding protein 3 OS=Homo sapiens OX=9606 GN=HP1BP3 PE=1 SV=1	10.74	7	3	3	3	553	61.2	9.67	2.97	HP1BP3	cell organization and biogenesis;stress response;other biological processes	nucleus;other cell component	nucleic acid binding activity;other molecular function	1.58e+07
High	Q9UI30	Multifunctional methyltransferase subunit TRM112-like protein OS=Homo sapiens OX=9606 GN=TRMT112 PE=1 SV=1	10.73	22	2	2	2	125	14.2	5.26	5.29	TRMT112	cell organization and biogenesis;protein metabolism;RNA metabolism OR transcription;other metabolic processes;other biological processes	cytosol;nucleus;other cell component	other molecular function	1.00642e+07
High	Q86YP4	Transcriptional repressor p66-alpha OS=Homo sapiens OX=9606 GN=GATAD2A PE=1 SV=1	10.725	6	3	3	3	633	68	9.94	2.25	GATAD2A	cell organization and biogenesis;DNA metabolism;other metabolic processes;other biological processes	nucleus	nucleic acid binding activity;other molecular function	7680771
High	O14654	Insulin receptor substrate 4 OS=Homo sapiens OX=9606 GN=IRS4 PE=1 SV=1	10.713	5	4	4	4	1257	133.7	8.44	4.63	IRS4	signal transduction	plasma membrane;other membranes;cytosol	signal transduction activity or receptor binding;other molecular function	1.5682e+07
High	P25705	ATP synthase subunit alpha, mitochondrial OS=Homo sapiens OX=9606 GN=ATP5F1A PE=1 SV=1	10.678	2	1	3	1	553	59.7	9.13	4.98	ATP5F1A	other metabolic processes;transport;other biological processes	plasma membrane;other membranes;mitochondrion;other cell component	signal transduction activity or receptor binding;transporter activity;other molecular function	6.29628e+06
High	Q15388	Mitochondrial import receptor subunit TOM20 homolog OS=Homo sapiens OX=9606 GN=TOMM20 PE=1 SV=1	10.527	22	3	6	3	145	16.3	8.6	6.37	TOMM20	cell organization and biogenesis;transport;other biological processes	other membranes;cytoskeleton;mitochondrion;other cell component	transporter activity;other molecular function	128104188
High	P49757	Protein numb homolog OS=Homo sapiens OX=9606 GN=NUMB PE=1 SV=2	10.467	7	3	3	3	651	70.8	8.51	2.79	NUMB	cell cycle OR cell proliferation;cell organization and biogenesis;developmental processes;other biological processes	plasma membrane;other membranes;other cytoplasmic organelle;other cell component	other molecular function	1.0894e+07
High	Q9Y6A4	Cilia- and flagella-associated protein 20 OS=Homo sapiens OX=9606 GN=CFAP20 PE=1 SV=1	10.42	29	5	7	5	193	22.8	9.76	3.25	CFAP20	cell organization and biogenesis;protein metabolism;other metabolic processes;other biological processes	cytoskeleton;nucleus;other cell component		3.7233e+07
High	O14965	Aurora kinase A OS=Homo sapiens OX=9606 GN=AURKA PE=1 SV=3	10.311	12	3	3	3	403	45.8	9.39	4.62	AURKA	cell cycle OR cell proliferation;cell organization and biogenesis;protein metabolism;other metabolic processes;stress response;developmental processes;other biological processes	plasma membrane;other membranes;cytosol;cytoskeleton;nucleus;other cell component	kinase activity;other molecular function	1.10539e+07
High	P20290	Transcription factor BTF3 OS=Homo sapiens OX=9606 GN=BTF3 PE=1 SV=1	10.28	13	2	4	2	206	22.2	9.38	5.75	BTF3	transport;developmental processes;other biological processes	cytosol;translational apparatus;nucleus;other cell component		48660484
High	Q86UK7	E3 ubiquitin-protein ligase ZNF598 OS=Homo sapiens OX=9606 GN=ZNF598 PE=1 SV=1	10.152	5	3	3	3	904	98.6	8.4	5.11	ZNF598	cell organization and biogenesis;protein metabolism;other metabolic processes;other biological processes	cytosol;translational apparatus	translation activity;other molecular function	2141486
High	Q8NFW8	N-acylneuraminate cytidylyltransferase OS=Homo sapiens OX=9606 GN=CMAS PE=1 SV=2	9.89	6	2	2	2	434	48.3	7.93	2.82	CMAS	other metabolic processes	nucleus	other molecular function	5777033
High	Q15051	IQ calmodulin-binding motif-containing protein 1 OS=Homo sapiens OX=9606 GN=IQCB1 PE=1 SV=1	9.889	5	3	3	3	598	68.9	9.1	2.01	IQCB1	cell organization and biogenesis;other biological processes	cytosol;cytoskeleton;nucleus;other cell component	other molecular function	9.02128e+06
High	Q9NXE8	Pre-mRNA-splicing factor CWC25 homolog OS=Homo sapiens OX=9606 GN=CWC25 PE=1 SV=1	9.857	12	5	7	5	425	49.6	10.18	8.31	CWC25	RNA metabolism OR transcription;other metabolic processes	nucleus		3.35719e+07
High	Q9NQ50	Large ribosomal subunit protein mL40 OS=Homo sapiens OX=9606 GN=MRPL40 PE=1 SV=1	9.829	13	2	3	2	206	24.5	9.63	4.13	MRPL40	protein metabolism;other metabolic processes;other biological processes	other membranes;mitochondrion;translational apparatus;nucleus		8981205
High	Q96EV2	RNA-binding protein 33 OS=Homo sapiens OX=9606 GN=RBM33 PE=1 SV=3	9.828	3	3	3	3	1170	129.9	6.93	4.75	RBM33	RNA metabolism OR transcription;other metabolic processes;transport;other biological processes	nucleus;other cell component	nucleic acid binding activity;other molecular function	9.34595e+06
High	Q6DD87	Zinc finger protein 787 OS=Homo sapiens OX=9606 GN=ZNF787 PE=1 SV=4	9.817	11	3	3	3	382	40.4	7.96	3.71	ZNF787	other biological processes	nucleus	nucleic acid binding activity;other molecular function	18598582
High	Q9UJK0	18S rRNA aminocarboxypropyltransferase OS=Homo sapiens OX=9606 GN=TSR3 PE=1 SV=1	9.637	9	2	5	2	312	33.6	6.87	9.51	TSR3	RNA metabolism OR transcription;other metabolic processes	cytosol	other molecular function	1.56645e+07
High	P07910	Heterogeneous nuclear ribonucleoproteins C1/C2 OS=Homo sapiens OX=9606 GN=HNRNPC PE=1 SV=4	9.631	11	4	5	4	306	33.7	5.08	2.98	HNRNPC	RNA metabolism OR transcription;other metabolic processes;other biological processes	cytosol;cytoskeleton;nucleus;other cell component	nucleic acid binding activity;other molecular function	4.57639e+07
High	Q9UQ88	Cyclin-dependent kinase 11A OS=Homo sapiens OX=9606 GN=CDK11A PE=1 SV=4	9.576	4	3	3	3	783	91.3	5.36	1.99	CDK11A	cell cycle OR cell proliferation;protein metabolism;other metabolic processes;other biological processes	nucleus;other cell component	kinase activity;other molecular function	1.18193e+07
High	Q15345	Leucine-rich repeat-containing protein 41 OS=Homo sapiens OX=9606 GN=LRRC41 PE=1 SV=3	9.574	5	3	3	3	812	88.6	8.38	2.04	LRRC41	protein metabolism;other metabolic processes	cytosol;nucleus;other cell component	other molecular function	5.89379e+06
High	Q9H6H4	Receptor expression-enhancing protein 4 OS=Homo sapiens OX=9606 GN=REEP4 PE=1 SV=1	9.565	13	2	3	2	257	29.4	9.73	1.77	REEP4	cell cycle OR cell proliferation;cell organization and biogenesis;other biological processes	other membranes;cytoskeleton;ER/Golgi	cytoskeletal activity	2.52708e+06
High	O75400	Pre-mRNA-processing factor 40 homolog A OS=Homo sapiens OX=9606 GN=PRPF40A PE=1 SV=2	9.463	4	3	3	3	957	108.7	7.56	4.29	PRPF40A	cell cycle OR cell proliferation;cell organization and biogenesis;RNA metabolism OR transcription;other metabolic processes;other biological processes	nucleus		1.03805e+07
High	Q96Q89	Kinesin-like protein KIF20B OS=Homo sapiens OX=9606 GN=KIF20B PE=1 SV=3	9.39	3	4	4	4	1820	210.5	5.67	0	KIF20B	cell cycle OR cell proliferation;cell organization and biogenesis;developmental processes;other biological processes	cytosol;cytoskeleton;nucleus;other cell component	cytoskeletal activity;other molecular function	7.22855e+06
High	Q14739	Delta(14)-sterol reductase LBR OS=Homo sapiens OX=9606 GN=LBR PE=1 SV=2	9.261	10	5	6	5	615	70.7	9.36	3.66	LBR	other metabolic processes;other biological processes	other membranes;ER/Golgi;nucleus;other cell component	nucleic acid binding activity;other molecular function	30599930
High	P06702	Protein S100-A9 OS=Homo sapiens OX=9606 GN=S100A9 PE=1 SV=1	9.204	25	2	3	2	114	13.2	6.13	2.46	S100A9	cell adhesion;cell-cell signaling;protein metabolism;other metabolic processes;stress response;developmental processes;other biological processes	non-structural extracellular;plasma membrane;other membranes;cytosol;cytoskeleton;other cell component	signal transduction activity or receptor binding;cytoskeletal activity;other molecular function	11003870
High	Q9UEG4	Zinc finger protein 629 OS=Homo sapiens OX=9606 GN=ZNF629 PE=1 SV=2	9.092	4	2	3	2	869	96.6	7.93	0	ZNF629	other biological processes	nucleus	nucleic acid binding activity;other molecular function	2277377
High	Q99661	Kinesin-like protein KIF2C OS=Homo sapiens OX=9606 GN=KIF2C PE=1 SV=2	9.019	4	3	4	1	725	81.3	7.83	7.06	KIF2C	cell cycle OR cell proliferation;cell organization and biogenesis;other biological processes	cytosol;cytoskeleton;nucleus;other cell component	cytoskeletal activity;nucleic acid binding activity;other molecular function
High	Q9Y2W2	WW domain-binding protein 11 OS=Homo sapiens OX=9606 GN=WBP11 PE=1 SV=1	9.018	2	1	2	1	641	70	8.38	2.67	WBP11	RNA metabolism OR transcription;other metabolic processes	cytosol;nucleus;other cell component	nucleic acid binding activity;other molecular function	3.15563e+06
High	Q9UM00	Calcium load-activated calcium channel OS=Homo sapiens OX=9606 GN=TMCO1 PE=1 SV=2	8.904	10	2	4	2	239	27.1	10.26	4.84	TMCO1	cell organization and biogenesis;stress response;transport;signal transduction;other biological processes	other membranes;cytosol;ER/Golgi	transporter activity;translation activity	33883580
High	P38919	Eukaryotic initiation factor 4A-III OS=Homo sapiens OX=9606 GN=EIF4A3 PE=1 SV=4	8.87	10	3	4	2	411	46.8	6.73	8.29	EIF4A3	RNA metabolism OR transcription;other metabolic processes;transport;developmental processes;other biological processes	cytosol;nucleus;other cell component	nucleic acid binding activity;other molecular function	9.67652e+06
High	O75643	U5 small nuclear ribonucleoprotein 200 kDa helicase OS=Homo sapiens OX=9606 GN=SNRNP200 PE=1 SV=2	8.834	2	3	3	3	2136	244.4	6.06	0	SNRNP200	cell organization and biogenesis;RNA metabolism OR transcription;other metabolic processes	nucleus	other molecular function	6.00925e+06
High	O00479	High mobility group nucleosome-binding domain-containing protein 4 OS=Homo sapiens OX=9606 GN=HMGN4 PE=1 SV=3	8.744	36	2	2	2	90	9.5	10.48	2.46	HMGN4	cell organization and biogenesis	nucleus;other cell component	nucleic acid binding activity;other molecular function	13404310
High	P06733	Alpha-enolase OS=Homo sapiens OX=9606 GN=ENO1 PE=1 SV=2	8.662	12	4	4	4	434	47.1	7.39	0	ENO1	other metabolic processes;other biological processes	plasma membrane;other membranes;cytosol;cytoskeleton;nucleus;other cell component	nucleic acid binding activity;other molecular function	48924603
High	Q14974	Importin subunit beta-1 OS=Homo sapiens OX=9606 GN=KPNB1 PE=1 SV=2	8.614	3	2	2	2	876	97.1	4.78	0	KPNB1	cell cycle OR cell proliferation;cell organization and biogenesis;transport;signal transduction;other biological processes	non-structural extracellular;other membranes;cytosol;ER/Golgi;nucleus;other cell component	other molecular function	1.15857e+07
High	Q07666	KH domain-containing, RNA-binding, signal transduction-associated protein 1 OS=Homo sapiens OX=9606 GN=KHDRBS1 PE=1 SV=1	8.598	5	2	2	2	443	48.2	8.66	3.1	KHDRBS1	cell cycle OR cell proliferation;RNA metabolism OR transcription;other metabolic processes;signal transduction;other biological processes	plasma membrane;other membranes;cytosol;nucleus;other cell component	nucleic acid binding activity;other molecular function	8.74014e+06
High	Q9P031	Thyroid transcription factor 1-associated protein 26 OS=Homo sapiens OX=9606 GN=CCDC59 PE=1 SV=2	8.59	11	2	2	2	241	28.7	9.88	1.61	CCDC59		nucleus		9.86155e+06
High	Q5TEC6	Histone H3-7 OS=Homo sapiens OX=9606 GN=H3-7 PE=1 SV=1	8.384	20	3	8	1	136	15.4	11.27	9.36	H3-7		nucleus;other cell component	nucleic acid binding activity;other molecular function	5223994
High	Q8NDD1	Uncharacterized protein C1orf131 OS=Homo sapiens OX=9606 GN=C1orf131 PE=1 SV=4	8.214	13	4	4	4	293	32.6	9.88	0	C1orf131	other biological processes	nucleus;other cell component		14903846
High	Q99741	Cell division control protein 6 homolog OS=Homo sapiens OX=9606 GN=CDC6 PE=1 SV=1	8.2	8	3	4	3	560	62.7	9.58	2.17	CDC6	cell cycle OR cell proliferation;DNA metabolism;other metabolic processes;signal transduction;other biological processes	cytosol;cytoskeleton;nucleus;other cell component	other molecular function	6.90271e+06
High	Q9UI10	Translation initiation factor eIF2B subunit delta OS=Homo sapiens OX=9606 GN=EIF2B4 PE=1 SV=2	8.093	6	2	2	2	523	57.5	9.38	3.73	EIF2B4	protein metabolism;other metabolic processes;stress response;developmental processes;signal transduction;other biological processes	cytosol;translational apparatus;other cell component	nucleic acid binding activity;other molecular function	3.74009e+06
High	Q9H9B4	Sideroflexin-1 OS=Homo sapiens OX=9606 GN=SFXN1 PE=1 SV=4	8.09	8	2	2	2	322	35.6	9.07	4.1	SFXN1	other metabolic processes;transport;other biological processes	other membranes;mitochondrion	transporter activity	1.95252e+07
High	P46379	Large proline-rich protein BAG6 OS=Homo sapiens OX=9606 GN=BAG6 PE=1 SV=2	8.062	3	3	3	3	1132	119.3	5.6	2.43	BAG6	cell cycle OR cell proliferation;cell organization and biogenesis;protein metabolism;other metabolic processes;stress response;developmental processes;signal transduction;other biological processes	non-structural extracellular;other membranes;cytosol;nucleus;other cell component	signal transduction activity or receptor binding;translation activity;other molecular function	4.67387e+06
High	Q5T280	Putative methyltransferase C9orf114 OS=Homo sapiens OX=9606 GN=SPOUT1 PE=1 SV=3	7.999	6	1	1	1	376	42	7.43	3.68	SPOUT1	cell cycle OR cell proliferation;RNA metabolism OR transcription;other metabolic processes;other biological processes	cytoskeleton;other cell component	nucleic acid binding activity;other molecular function	4203398
High	Q01081	Splicing factor U2AF 35 kDa subunit OS=Homo sapiens OX=9606 GN=U2AF1 PE=1 SV=3	7.958	11	2	3	2	240	27.9	8.81	5.41	U2AF1	RNA metabolism OR transcription;other metabolic processes	nucleus	nucleic acid binding activity;other molecular function	18084336
High	O95470	Sphingosine-1-phosphate lyase 1 OS=Homo sapiens OX=9606 GN=SGPL1 PE=1 SV=3	7.886	6	3	3	3	568	63.5	9.16	4.09	SGPL1	other metabolic processes;developmental processes;signal transduction;other biological processes	other membranes;ER/Golgi	other molecular function	9.31498e+06
High	Q9NZI8	Insulin-like growth factor 2 mRNA-binding protein 1 OS=Homo sapiens OX=9606 GN=IGF2BP1 PE=1 SV=2	7.886	5	2	3	2	577	63.4	9.2	1.65	IGF2BP1	cell cycle OR cell proliferation;cell organization and biogenesis;stress response;transport;developmental processes;other biological processes	cytosol;nucleus;other cell component	nucleic acid binding activity;other molecular function	4.31197e+06
High	P62273	Small ribosomal subunit protein uS14 OS=Homo sapiens OX=9606 GN=RPS29 PE=1 SV=2	7.83	29	3	10	3	56	6.7	10.13	8	RPS29	protein metabolism;other metabolic processes	other membranes;cytosol;ER/Golgi;translational apparatus;nucleus;other cell component	other molecular function	519307722
High	Q9NZ01	Very-long-chain enoyl-CoA reductase OS=Homo sapiens OX=9606 GN=TECR PE=1 SV=1	7.737	7	2	3	2	308	36	9.45	3.97	TECR	other metabolic processes	other membranes;ER/Golgi	other molecular function	1.3863e+07
High	P57088	Transmembrane protein 33 OS=Homo sapiens OX=9606 GN=TMEM33 PE=1 SV=2	7.685	12	3	3	3	247	28	9.7	4.38	TMEM33	cell organization and biogenesis;stress response;other biological processes	other membranes;ER/Golgi;nucleus;other cell component		1.86502e+07
High	Q07020	Large ribosomal subunit protein eL18 OS=Homo sapiens OX=9606 GN=RPL18 PE=1 SV=2	7.661	9	2	3	2	188	21.6	11.72	7.06	RPL18	protein metabolism;other metabolic processes	cytosol;ER/Golgi;translational apparatus;nucleus;other cell component	nucleic acid binding activity;other molecular function	444199358
High	Q8WWY3	U4/U6 small nuclear ribonucleoprotein Prp31 OS=Homo sapiens OX=9606 GN=PRPF31 PE=1 SV=2	7.648	5	2	2	2	499	55.4	5.78	3.81	PRPF31	cell organization and biogenesis;RNA metabolism OR transcription;other metabolic processes;other biological processes	nucleus	nucleic acid binding activity;other molecular function
High	Q9NY12	H/ACA ribonucleoprotein complex subunit 1 OS=Homo sapiens OX=9606 GN=GAR1 PE=1 SV=1	7.637	18	3	3	3	217	22.3	10.92	2.12	GAR1	cell organization and biogenesis;DNA metabolism;RNA metabolism OR transcription;other metabolic processes	nucleus	nucleic acid binding activity	60220266
High	Q14157	Ubiquitin-associated protein 2-like OS=Homo sapiens OX=9606 GN=UBAP2L PE=1 SV=2	7.633	2	2	2	2	1087	114.5	7.11	4.27	UBAP2L	cell organization and biogenesis;other biological processes	nucleus;other cell component		3.04941e+06
High	P07195	L-lactate dehydrogenase B chain OS=Homo sapiens OX=9606 GN=LDHB PE=1 SV=2	7.483	9	3	3	2	334	36.6	6.05	6.26	LDHB	other metabolic processes	other membranes;cytosol;mitochondrion;other cell component	other molecular function	1.59362e+07
High	Q6KB66	Keratin, type II cytoskeletal 80 OS=Homo sapiens OX=9606 GN=KRT80 PE=1 SV=2	7.385	4	2	3	1	452	50.5	5.67	9.21	KRT80	cell organization and biogenesis;other biological processes	cytosol;cytoskeleton;other cell component	bone, tooth or skin structural activity
High	Q9BX40	Protein LSM14 homolog B OS=Homo sapiens OX=9606 GN=LSM14B PE=1 SV=1	7.326	10	2	2	2	385	42	9.69	5.97	LSM14B	other biological processes	other cell component	nucleic acid binding activity	21164653
High	P62906	Large ribosomal subunit protein uL1 OS=Homo sapiens OX=9606 GN=RPL10A PE=1 SV=2	7.311	10	2	2	2	217	24.8	9.94	4.88	RPL10A	protein metabolism;RNA metabolism OR transcription;other metabolic processes	cytosol;translational apparatus;other cell component	other molecular function	21821741
High	Q9Y294	Histone chaperone ASF1A OS=Homo sapiens OX=9606 GN=ASF1A PE=1 SV=1	7.088	13	1	1	1	204	23	4.41	3.5	ASF1A	cell organization and biogenesis;DNA metabolism;other metabolic processes;stress response;other biological processes	nucleus;other cell component	other molecular function	7.92311e+06
High	P00338	L-lactate dehydrogenase A chain OS=Homo sapiens OX=9606 GN=LDHA PE=1 SV=2	7.04	7	2	2	1	332	36.7	8.27	2.38	LDHA	other metabolic processes	cytosol;mitochondrion;other cell component	other molecular function
High	P82912	Small ribosomal subunit protein uS11m OS=Homo sapiens OX=9606 GN=MRPS11 PE=1 SV=2	7.033	15	1	1	1	194	20.6	10.81	0	MRPS11	protein metabolism;other metabolic processes	other membranes;mitochondrion;translational apparatus	other molecular function
High	Q92796	Disks large homolog 3 OS=Homo sapiens OX=9606 GN=DLG3 PE=1 SV=2	7.033	2	1	2	1	817	90.3	7.03	5.79	DLG3	cell adhesion;cell-cell signaling;other biological processes	plasma membrane;other membranes;cytosol;other cell component	other molecular function	3.67476e+06
High	O60841	Eukaryotic translation initiation factor 5B OS=Homo sapiens OX=9606 GN=EIF5B PE=1 SV=4	7.016	2	2	2	2	1220	138.7	5.49	2.31	EIF5B	cell organization and biogenesis;protein metabolism;other metabolic processes;other biological processes	cytosol;other cell component	nucleic acid binding activity;other molecular function	2.54727e+06
High	Q02040	A-kinase anchor protein 17A OS=Homo sapiens OX=9606 GN=AKAP17A PE=1 SV=2	7.006	4	3	3	3	695	80.7	9.73	6.22	AKAP17A	RNA metabolism OR transcription;other metabolic processes;signal transduction;other biological processes	cytosol;nucleus	other molecular function	1.43774e+07
High	P61313	Large ribosomal subunit protein eL15 OS=Homo sapiens OX=9606 GN=RPL15 PE=1 SV=2	6.961	15	3	4	3	204	24.1	11.62	6.36	RPL15	protein metabolism;other metabolic processes;other biological processes	cytosol;cytoskeleton;translational apparatus;nucleus;other cell component	other molecular function	19386527
High	P0DMU7	Cancer/testis antigen family 45 member A6 OS=Homo sapiens OX=9606 GN=CT45A6 PE=2 SV=1	6.931	17	3	3	3	189	21.2	9.69	2	CT45A6				1.58434e+07
High	O95503	Chromobox protein homolog 6 OS=Homo sapiens OX=9606 GN=CBX6 PE=1 SV=1	6.903	12	2	2	2	412	43.9	10.01	3.29	CBX6	cell organization and biogenesis;other biological processes	nucleus;other cell component	nucleic acid binding activity;other molecular function	1.42291e+07
High	Q14692	Ribosome biogenesis protein BMS1 homolog OS=Homo sapiens OX=9606 GN=BMS1 PE=1 SV=1	6.872	2	3	3	3	1282	145.7	6.44	1.97	BMS1	RNA metabolism OR transcription;other metabolic processes;other biological processes	nucleus;other cell component	nucleic acid binding activity;other molecular function	1.776e+07
High	Q15007	Pre-mRNA-splicing regulator WTAP OS=Homo sapiens OX=9606 GN=WTAP PE=1 SV=2	6.858	5	2	2	2	396	44.2	5.19	4.21	WTAP	cell cycle OR cell proliferation;RNA metabolism OR transcription;other metabolic processes;other biological processes	other membranes;nucleus;other cell component	other molecular function	1.7703e+06
High	P05109	Protein S100-A8 OS=Homo sapiens OX=9606 GN=S100A8 PE=1 SV=1	6.776	24	2	4	2	93	10.8	7.03	2.22	S100A8	cell adhesion;cell-cell signaling;protein metabolism;other metabolic processes;stress response;transport;developmental processes;other biological processes	non-structural extracellular;plasma membrane;other membranes;cytosol;cytoskeleton;other cell component	signal transduction activity or receptor binding;cytoskeletal activity;other molecular function	24538812
High	P50990	T-complex protein 1 subunit theta OS=Homo sapiens OX=9606 GN=CCT8 PE=1 SV=4	6.75	4	2	2	2	548	59.6	5.6	0	CCT8	protein metabolism;other metabolic processes;other biological processes	non-structural extracellular;cytosol;cytoskeleton;nucleus;other cytoplasmic organelle;other cell component	other molecular function	3.30182e+07
High	Q05519	Serine/arginine-rich splicing factor 11 OS=Homo sapiens OX=9606 GN=SRSF11 PE=1 SV=1	6.733	6	2	2	2	484	53.5	10.52	0	SRSF11	RNA metabolism OR transcription;other metabolic processes	nucleus	other molecular function	3.87306e+06
High	Q8NAV1	Pre-mRNA-splicing factor 38A OS=Homo sapiens OX=9606 GN=PRPF38A PE=1 SV=1	6.695	5	1	1	1	312	37.5	9.96	2.34	PRPF38A	RNA metabolism OR transcription;other metabolic processes	nucleus		7.52567e+06
High	Q9ULW3	Activator of basal transcription 1 OS=Homo sapiens OX=9606 GN=ABT1 PE=1 SV=1	6.595	9	2	2	2	272	31.1	9.88	2.53	ABT1	cell organization and biogenesis;RNA metabolism OR transcription;other metabolic processes;developmental processes;other biological processes	nucleus;other cell component	nucleic acid binding activity;other molecular function	7.03843e+06
High	Q9BUL5	PHD finger protein 23 OS=Homo sapiens OX=9606 GN=PHF23 PE=1 SV=1	6.573	6	2	5	2	403	43.8	5.78	4.14	PHF23	other metabolic processes;other biological processes	nucleus;other cell component	other molecular function	6.53309e+06
High	P61513	Large ribosomal subunit protein eL43 OS=Homo sapiens OX=9606 GN=RPL37A PE=1 SV=2	6.564	28	2	3	2	92	10.3	10.43	4.04	RPL37A	protein metabolism;other metabolic processes	cytosol;translational apparatus;other cell component	other molecular function	84851681
High	Q96BK5	PIN2/TERF1-interacting telomerase inhibitor 1 OS=Homo sapiens OX=9606 GN=PINX1 PE=1 SV=2	6.462	6	1	1	1	328	37	9.6	3.26	PINX1	cell cycle OR cell proliferation;cell organization and biogenesis;DNA metabolism;other metabolic processes;other biological processes	cytoskeleton;mitochondrion;nucleus;other cell component	enzyme regulator activity;nucleic acid binding activity;other molecular function	2.43236e+06
High	P31689	DnaJ homolog subfamily A member 1 OS=Homo sapiens OX=9606 GN=DNAJA1 PE=1 SV=2	6.445	3	1	3	1	397	44.8	7.08	4.74	DNAJA1	protein metabolism;other metabolic processes;stress response;signal transduction;other biological processes	other membranes;cytosol;cytoskeleton;mitochondrion;ER/Golgi;nucleus;other cell component	signal transduction activity or receptor binding;other molecular function	16523824
High	O00571	ATP-dependent RNA helicase DDX3X OS=Homo sapiens OX=9606 GN=DDX3X PE=1 SV=3	6.41	5	3	3	3	662	73.2	7.18	3.11	DDX3X	cell-cell signaling;cell cycle OR cell proliferation;cell organization and biogenesis;protein metabolism;RNA metabolism OR transcription;other metabolic processes;stress response;signal transduction;other biological processes	non-structural extracellular;plasma membrane;other membranes;cytosol;cytoskeleton;nucleus;other cell component	enzyme regulator activity;cytoskeletal activity;translation activity;nucleic acid binding activity;other molecular function	1.17755e+07
High	Q8IYL3	UPF0688 protein C1orf174 OS=Homo sapiens OX=9606 GN=C1orf174 PE=1 SV=2	6.395	6	1	2	1	243	26	6.9	5.89	C1orf174		nucleus		14587086
High	O75934	Pre-mRNA-splicing factor SPF27 OS=Homo sapiens OX=9606 GN=BCAS2 PE=1 SV=1	6.388	6	1	1	1	225	26.1	5.66	2.61	BCAS2	RNA metabolism OR transcription;other metabolic processes	cytoskeleton;nucleus;other cell component		9426707
High	Q9Y3U8	Large ribosomal subunit protein eL36 OS=Homo sapiens OX=9606 GN=RPL36 PE=1 SV=3	6.387	22	2	3	2	105	12.2	11.59	7.23	RPL36	protein metabolism;other metabolic processes	cytosol;translational apparatus;nucleus;other cell component	other molecular function	3.0635e+07
High	Q01844	RNA-binding protein EWS OS=Homo sapiens OX=9606 GN=EWSR1 PE=1 SV=1	6.364	4	2	3	2	656	68.4	9.33	0	EWSR1		plasma membrane;other membranes;nucleus;other cell component	other molecular function	1.0085e+07
High	O94906	Pre-mRNA-processing factor 6 OS=Homo sapiens OX=9606 GN=PRPF6 PE=1 SV=1	6.248	3	3	3	3	941	106.9	8.25	0	PRPF6	cell organization and biogenesis;RNA metabolism OR transcription;other metabolic processes;other biological processes	nucleus	nucleic acid binding activity;other molecular function	7877603
High	P06493	Cyclin-dependent kinase 1 OS=Homo sapiens OX=9606 GN=CDK1 PE=1 SV=3	6.229	10	3	3	2	297	34.1	8.4	4.27	CDK1	cell cycle OR cell proliferation;cell organization and biogenesis;protein metabolism;DNA metabolism;other metabolic processes;stress response;developmental processes;signal transduction;other biological processes	other membranes;cytosol;cytoskeleton;mitochondrion;ER/Golgi;nucleus;other cell component	kinase activity;other molecular function	4.07224e+06
High	Q86U38	Nucleolar protein 9 OS=Homo sapiens OX=9606 GN=NOP9 PE=1 SV=1	6.162	4	2	2	2	636	69.4	7.28	0	NOP9	RNA metabolism OR transcription;other metabolic processes;transport	nucleus;other cell component		4.73702e+06
High	Q8WTT2	Nucleolar complex protein 3 homolog OS=Homo sapiens OX=9606 GN=NOC3L PE=1 SV=1	6.155	6	3	3	3	800	92.5	9.17	0	NOC3L	DNA metabolism;other metabolic processes;other biological processes	mitochondrion;nucleus	other molecular function	9.31916e+06
High	P13639	Elongation factor 2 OS=Homo sapiens OX=9606 GN=EEF2 PE=1 SV=4	6.139	2	2	2	2	858	95.3	6.83	4.19	EEF2	protein metabolism;other metabolic processes;other biological processes	non-structural extracellular;plasma membrane;other membranes;cytosol;other cell component	translation activity;nucleic acid binding activity;other molecular function	1.52693e+07
High	P04843	Dolichyl-diphosphooligosaccharide--protein glycosyltransferase subunit 1 OS=Homo sapiens OX=9606 GN=RPN1 PE=1 SV=1	6.137	3	2	2	2	607	68.5	6.38	3.45	RPN1	protein metabolism;other metabolic processes	other membranes;cytosol;ER/Golgi;other cell component		3734364
High	Q86Y91	Kinesin-like protein KIF18B OS=Homo sapiens OX=9606 GN=KIF18B PE=1 SV=4	6.117	4	3	4	3	852	93	8.62	3.77	KIF18B	cell cycle OR cell proliferation;cell organization and biogenesis;other biological processes	cytosol;cytoskeleton;nucleus;other cell component	cytoskeletal activity;other molecular function	9.42659e+06
High	Q9Y3D7	Mitochondrial import inner membrane translocase subunit TIM16 OS=Homo sapiens OX=9606 GN=PAM16 PE=1 SV=2	6.113	26	2	2	2	125	13.8	9.7	5.24	PAM16	transport;other biological processes	other membranes;mitochondrion;other cell component		14683546
High	P09543	2',3'-cyclic-nucleotide 3'-phosphodiesterase OS=Homo sapiens OX=9606 GN=CNP PE=1 SV=2	6.096	7	2	2	2	421	47.5	9.07	2.16	CNP	cell-cell signaling;cell organization and biogenesis;other metabolic processes;transport;developmental processes;other biological processes	non-structural extracellular;other membranes;cytoskeleton;mitochondrion;other cell component	nucleic acid binding activity;other molecular function	2.89037e+06
High	Q15649	Zinc finger HIT domain-containing protein 3 OS=Homo sapiens OX=9606 GN=ZNHIT3 PE=1 SV=2	6.091	12	2	2	2	155	17.6	5.67	2.27	ZNHIT3	cell organization and biogenesis;RNA metabolism OR transcription;other metabolic processes;other biological processes	nucleus;other cell component	other molecular function	19330913
High	P67809	Y-box-binding protein 1 OS=Homo sapiens OX=9606 GN=YBX1 PE=1 SV=3	6.089	9	1	1	1	324	35.9	9.88	0	YBX1	RNA metabolism OR transcription;other metabolic processes;transport;developmental processes;other biological processes	non-structural extracellular;plasma membrane;other membranes;cytosol;ER/Golgi;nucleus;other cell component	nucleic acid binding activity;other molecular function	7852825
High	Q5JWF2	Guanine nucleotide-binding protein G(s) subunit alpha isoforms XLas OS=Homo sapiens OX=9606 GN=GNAS PE=1 SV=2	6.083	2	2	3	2	1037	111	5.03	2.64	GNAS	cell adhesion;stress response;developmental processes;signal transduction;other biological processes	plasma membrane;other membranes;cytosol	signal transduction activity or receptor binding;enzyme regulator activity;other molecular function	4.54576e+06
High	Q9H5V9	STING ER exit protein OS=Homo sapiens OX=9606 GN=STEEP1 PE=1 SV=1	6.039	11	2	2	2	222	25.6	8.73	1.96	STEEP1	cell organization and biogenesis;transport	cytoskeleton;nucleus;other cell component		6.73166e+06
High	O00458	Interferon-related developmental regulator 1 OS=Homo sapiens OX=9606 GN=IFRD1 PE=1 SV=4	6.031	7	2	2	2	451	50.2	7.18	2.6	IFRD1	cell organization and biogenesis;other biological processes	cytosol;nucleus		2.23688e+06
High	Q9Y605	MORF4 family-associated protein 1 OS=Homo sapiens OX=9606 GN=MRFAP1 PE=1 SV=1	6.003	19	1	1	1	127	14.6	4.7	2.81	MRFAP1		nucleus;other cell component
High	Q16527	Cysteine and glycine-rich protein 2 OS=Homo sapiens OX=9606 GN=CSRP2 PE=1 SV=3	6.003	17	2	3	2	193	20.9	8.62	2.34	CSRP2	cell organization and biogenesis;other biological processes	cytoskeleton;nucleus;other cell component	cytoskeletal activity;other molecular function	1.32696e+07
High	Q8TAV0	Protein FAM76A OS=Homo sapiens OX=9606 GN=FAM76A PE=2 SV=1	5.948	5	1	1	1	307	35	9.19	3.09	FAM76A		nucleus		3.42183e+06
High	P28066	Proteasome subunit alpha type-5 OS=Homo sapiens OX=9606 GN=PSMA5 PE=1 SV=3	5.923	12	2	2	2	241	26.4	4.79	4.24	PSMA5	protein metabolism;other metabolic processes	non-structural extracellular;cytosol;nucleus;other cell component		1.16715e+07
High	Q6IAN0	Dehydrogenase/reductase SDR family member 7B OS=Homo sapiens OX=9606 GN=DHRS7B PE=1 SV=2	5.899	5	2	2	2	325	35.1	9.55	0	DHRS7B	other metabolic processes;stress response;other biological processes	other membranes;ER/Golgi;nucleus;other cytoplasmic organelle;other cell component	other molecular function	4.10006e+06
High	Q9BTC0	Death-inducer obliterator 1 OS=Homo sapiens OX=9606 GN=DIDO1 PE=1 SV=5	5.833	2	3	4	3	2240	243.7	7.88	3.33	DIDO1	RNA metabolism OR transcription;other metabolic processes;signal transduction	cytoskeleton;nucleus;other cell component	other molecular function	1.76734e+06
High	Q86UE4	Protein LYRIC OS=Homo sapiens OX=9606 GN=MTDH PE=1 SV=2	5.8	5	2	2	2	582	63.8	9.32	1.6	MTDH	signal transduction;other biological processes	plasma membrane;other membranes;ER/Golgi;nucleus;other cell component	nucleic acid binding activity;other molecular function	8.66394e+06
High	O00567	Nucleolar protein 56 OS=Homo sapiens OX=9606 GN=NOP56 PE=1 SV=4	5.781	4	2	2	2	594	66	9.19	2.06	NOP56	RNA metabolism OR transcription;other metabolic processes;other biological processes	nucleus;other cell component	nucleic acid binding activity;other molecular function	10177626
High	Q9UHI6	Probable ATP-dependent RNA helicase DDX20 OS=Homo sapiens OX=9606 GN=DDX20 PE=1 SV=2	5.732	2	1	1	1	824	92.2	6.95	3.01	DDX20	cell organization and biogenesis;RNA metabolism OR transcription;other metabolic processes;other biological processes	cytosol;cytoskeleton;nucleus;other cell component	nucleic acid binding activity;other molecular function
High	Q99496	E3 ubiquitin-protein ligase RING2 OS=Homo sapiens OX=9606 GN=RNF2 PE=1 SV=1	5.675	4	1	1	1	336	37.6	6.84	2.01	RNF2	cell cycle OR cell proliferation;cell organization and biogenesis;protein metabolism;other metabolic processes;developmental processes;other biological processes	nucleus;other cell component	other molecular function	3.07724e+06
High	Q9H089	Large subunit GTPase 1 homolog OS=Homo sapiens OX=9606 GN=LSG1 PE=1 SV=2	5.646	4	2	2	2	658	75.2	6.38	2.35	LSG1	transport	cytosol;ER/Golgi;nucleus	other molecular function	2.91376e+06
High	Q9UKT4	F-box only protein 5 OS=Homo sapiens OX=9606 GN=FBXO5 PE=1 SV=1	5.611	5	2	3	2	447	50.1	8.92	4.35	FBXO5	cell cycle OR cell proliferation;cell organization and biogenesis;protein metabolism;other metabolic processes;stress response;other biological processes	cytosol;cytoskeleton;nucleus;other cell component	enzyme regulator activity;other molecular function	1.82804e+07
High	P82930	Small ribosomal subunit protein mS34 OS=Homo sapiens OX=9606 GN=MRPS34 PE=1 SV=2	5.59	10	2	2	2	218	25.6	9.98	4.35	MRPS34	protein metabolism;other metabolic processes	other membranes;mitochondrion;translational apparatus	other molecular function	709584
High	Q7Z6E9	E3 ubiquitin-protein ligase RBBP6 OS=Homo sapiens OX=9606 GN=RBBP6 PE=1 SV=1	5.58	2	3	3	3	1792	201.4	9.64	0	RBBP6	protein metabolism;DNA metabolism;RNA metabolism OR transcription;other metabolic processes;stress response;developmental processes;other biological processes	cytosol;cytoskeleton;nucleus;other cell component	other molecular function	8705381
High	Q5JSZ5	Protein PRRC2B OS=Homo sapiens OX=9606 GN=PRRC2B PE=1 SV=2	5.526	2	3	3	1	2229	242.8	8.34	1.61	PRRC2B	other biological processes
High	Q9H8V3	Protein ECT2 OS=Homo sapiens OX=9606 GN=ECT2 PE=1 SV=4	5.497	2	1	1	1	914	103.4	7.71	2.79	ECT2	cell cycle OR cell proliferation;cell organization and biogenesis;stress response;transport;developmental processes;signal transduction;other biological processes	plasma membrane;other membranes;cytosol;cytoskeleton;nucleus;other cell component	enzyme regulator activity;other molecular function	3.45295e+06
High	Q9H329	Band 4.1-like protein 4B OS=Homo sapiens OX=9606 GN=EPB41L4B PE=2 SV=2	5.459	2	2	3	1	900	99.7	9.04	0	EPB41L4B	cell organization and biogenesis;stress response;other biological processes	plasma membrane;other membranes;cytosol;cytoskeleton;other cell component	cytoskeletal activity
High	Q5T9A4	ATPase family AAA domain-containing protein 3B OS=Homo sapiens OX=9606 GN=ATAD3B PE=1 SV=1	5.444	3	2	2	2	648	72.5	9.2	4.92	ATAD3B	cell organization and biogenesis	plasma membrane;other membranes;mitochondrion	other molecular function	13908335
High	O15371	Eukaryotic translation initiation factor 3 subunit D OS=Homo sapiens OX=9606 GN=EIF3D PE=1 SV=1	5.421	3	1	1	1	548	63.9	6.05	3.25	EIF3D	cell organization and biogenesis;protein metabolism;other metabolic processes;other biological processes	cytosol;translational apparatus;other cell component	nucleic acid binding activity	3.56287e+06
High	Q5VWQ0	Lysine-specific demethylase 9 OS=Homo sapiens OX=9606 GN=RSBN1 PE=1 SV=2	5.321	3	2	2	1	802	90	8.6	2.76	RSBN1	cell organization and biogenesis	nucleus	other molecular function	11837388
High	P23284	Peptidyl-prolyl cis-trans isomerase B OS=Homo sapiens OX=9606 GN=PPIB PE=1 SV=2	5.289	10	2	2	2	216	23.7	9.41	2.55	PPIB	protein metabolism;other metabolic processes;developmental processes;other biological processes	cytosol;ER/Golgi;nucleus;other cell component	other molecular function	7.04937e+06
High	P27708	Multifunctional protein CAD OS=Homo sapiens OX=9606 GN=CAD PE=1 SV=3	5.278	1	3	3	3	2225	242.8	6.46	0	CAD	protein metabolism;other metabolic processes;stress response;transport;developmental processes;other biological processes	cytosol;nucleus;other cell component	kinase activity;other molecular function	6.56099e+06
High	O43143	ATP-dependent RNA helicase DHX15 OS=Homo sapiens OX=9606 GN=DHX15 PE=1 SV=2	5.229	4	2	2	2	795	90.9	7.46	3.15	DHX15	RNA metabolism OR transcription;other metabolic processes;stress response;other biological processes	nucleus	nucleic acid binding activity;other molecular function	2.50499e+06
High	Q5HYJ3	Protein FAM76B OS=Homo sapiens OX=9606 GN=FAM76B PE=1 SV=3	5.202	7	2	2	2	339	38.7	9.25	0	FAM76B		nucleus		9.96973e+06
High	O95168	NADH dehydrogenase [ubiquinone] 1 beta subcomplex subunit 4 OS=Homo sapiens OX=9606 GN=NDUFB4 PE=1 SV=3	5.137	17	2	3	2	129	15.2	9.85	2.08	NDUFB4	cell organization and biogenesis;other metabolic processes;stress response;transport	other membranes;mitochondrion;nucleus	transporter activity	5050130
High	O75367	Core histone macro-H2A.1 OS=Homo sapiens OX=9606 GN=MACROH2A1 PE=1 SV=5	5.13	8	2	3	2	369	39.2	9.83	2.25	MACROH2A1	cell organization and biogenesis;DNA metabolism;RNA metabolism OR transcription;other metabolic processes;stress response;other biological processes	nucleus;other cell component	enzyme regulator activity;nucleic acid binding activity;other molecular function	5323078
High	Q02447	Transcription factor Sp3 OS=Homo sapiens OX=9606 GN=SP3 PE=1 SV=3	5.087	2	1	2	1	781	81.9	5.26	0	SP3	developmental processes;other biological processes	cytosol;nucleus;other cell component	nucleic acid binding activity;other molecular function	5.23268e+06
High	Q9Y5V0	Zinc finger protein 706 OS=Homo sapiens OX=9606 GN=ZNF706 PE=1 SV=1	5.059	30	2	2	2	76	8.5	10.01	1.76	ZNF706	other biological processes	nucleus;other cell component	other molecular function	16153478
High	P05204	Non-histone chromosomal protein HMG-17 OS=Homo sapiens OX=9606 GN=HMGN2 PE=1 SV=3	5.044	17	1	2	1	90	9.4	9.99	5.18	HMGN2	cell organization and biogenesis;stress response;other biological processes	non-structural extracellular;nucleus;other cell component	nucleic acid binding activity;other molecular function	2.24723e+07
High	Q9NR30	Nucleolar RNA helicase 2 OS=Homo sapiens OX=9606 GN=DDX21 PE=1 SV=5	5.019	3	2	2	2	783	87.3	9.28	0	DDX21	cell organization and biogenesis;RNA metabolism OR transcription;other metabolic processes;stress response;other biological processes	cytosol;mitochondrion;nucleus;other cell component	enzyme regulator activity;nucleic acid binding activity;other molecular function	9.55511e+06
High	Q7Z7F7	Large ribosomal subunit protein mL55 OS=Homo sapiens OX=9606 GN=MRPL55 PE=1 SV=1	4.943	12	1	1	1	128	15.1	11.15	2.07	MRPL55	protein metabolism;other metabolic processes	other membranes;mitochondrion;translational apparatus;other cell component	other molecular function	3.33131e+06
High	Q96EU6	Ribosomal RNA processing protein 36 homolog OS=Homo sapiens OX=9606 GN=RRP36 PE=1 SV=1	4.938	8	2	4	2	259	29.8	10.17	9.73	RRP36	RNA metabolism OR transcription;other metabolic processes;other biological processes	nucleus;other cell component		30384307
High	P09874	Poly [ADP-ribose] polymerase 1 OS=Homo sapiens OX=9606 GN=PARP1 PE=1 SV=4	4.933	3	2	2	2	1014	113	8.88	2.39	PARP1	cell organization and biogenesis;protein metabolism;DNA metabolism;RNA metabolism OR transcription;other metabolic processes;stress response;signal transduction;other biological processes	cytosol;mitochondrion;nucleus;other cell component	nucleic acid binding activity;other molecular function	5742685
High	Q8WVX9	Fatty acyl-CoA reductase 1 OS=Homo sapiens OX=9606 GN=FAR1 PE=1 SV=1	4.922	3	1	1	1	515	59.3	9.17	2.47	FAR1	other metabolic processes	other membranes;other cytoplasmic organelle	other molecular function
High	P15924	Desmoplakin OS=Homo sapiens OX=9606 GN=DSP PE=1 SV=3	4.917	1	3	4	3	2871	331.6	6.81	1.8	DSP	cell adhesion;cell organization and biogenesis;protein metabolism;other metabolic processes;stress response;developmental processes;other biological processes	plasma membrane;other membranes;cytoskeleton;other cell component	cytoskeletal activity;other molecular function	6.59124e+06
High	Q8N0T1	Ribosomal biogenesis factor OS=Homo sapiens OX=9606 GN=RBIS PE=1 SV=4	4.896	20	2	2	2	100	11.4	10.46	2.22	RBIS	other biological processes	cytosol;nucleus		1.8914e+07
High	Q9HC52	Chromobox protein homolog 8 OS=Homo sapiens OX=9606 GN=CBX8 PE=1 SV=3	4.881	5	2	2	2	389	43.4	9.91	4.1	CBX8	cell organization and biogenesis;stress response;other biological processes	nucleus;other cell component	enzyme regulator activity;nucleic acid binding activity;other molecular function	1.77167e+07
High	Q8IYB3	Serine/arginine repetitive matrix protein 1 OS=Homo sapiens OX=9606 GN=SRRM1 PE=1 SV=2	4.861	2	1	1	1	904	102.3	11.84	2.53	SRRM1	RNA metabolism OR transcription;other metabolic processes;other biological processes	cytosol;nucleus	nucleic acid binding activity	9777413
High	P50914	Large ribosomal subunit protein eL14 OS=Homo sapiens OX=9606 GN=RPL14 PE=1 SV=4	4.852	6	1	1	1	215	23.4	10.93	3.4	RPL14	protein metabolism;RNA metabolism OR transcription;other metabolic processes;other biological processes	cytosol;translational apparatus;other cell component	other molecular function	4749580
High	Q9NVP2	Histone chaperone ASF1B OS=Homo sapiens OX=9606 GN=ASF1B PE=1 SV=1	4.838	24	2	2	2	202	22.4	4.56	2.28	ASF1B	cell organization and biogenesis;developmental processes;other biological processes	cytosol;nucleus;other cell component	other molecular function	1.90808e+06
High	P49207	Large ribosomal subunit protein eL34 OS=Homo sapiens OX=9606 GN=RPL34 PE=1 SV=3	4.821	14	2	4	2	117	13.3	11.47	1.89	RPL34	protein metabolism;other metabolic processes	cytosol;ER/Golgi;translational apparatus;nucleus;other cell component	nucleic acid binding activity;other molecular function	1.46767e+07
High	Q8NBA8	tRNA-uridine aminocarboxypropyltransferase 2 OS=Homo sapiens OX=9606 GN=DTWD2 PE=1 SV=1	4.732	11	2	2	2	298	33.4	8.68	2.06	DTWD2	RNA metabolism OR transcription;other metabolic processes	nucleus;other cell component	other molecular function	9571293
High	P33993	DNA replication licensing factor MCM7 OS=Homo sapiens OX=9606 GN=MCM7 PE=1 SV=4	4.729	3	1	1	1	719	81.3	6.46	2.49	MCM7	cell cycle OR cell proliferation;cell organization and biogenesis;DNA metabolism;other metabolic processes;stress response;other biological processes	cytosol;nucleus;other cell component	nucleic acid binding activity;other molecular function	1612140
High	P26641	Elongation factor 1-gamma OS=Homo sapiens OX=9606 GN=EEF1G PE=1 SV=3	4.679	3	1	1	1	437	50.1	6.67	2.94	EEF1G	protein metabolism;other metabolic processes;other biological processes	cytosol;other cell component	nucleic acid binding activity	3810022
High	Q13427	Peptidyl-prolyl cis-trans isomerase G OS=Homo sapiens OX=9606 GN=PPIG PE=1 SV=2	4.674	2	2	2	2	754	88.6	10.29	0	PPIG	protein metabolism;RNA metabolism OR transcription;other metabolic processes	cytosol;nucleus;other cell component	other molecular function	4165990
High	Q9NXF1	Testis-expressed protein 10 OS=Homo sapiens OX=9606 GN=TEX10 PE=1 SV=2	4.658	2	1	1	1	929	105.6	9.36	2.88	TEX10		mitochondrion;nucleus		1.42449e+06
High	Q8TCJ2	Dolichyl-diphosphooligosaccharide--protein glycosyltransferase subunit STT3B OS=Homo sapiens OX=9606 GN=STT3B PE=1 SV=1	4.637	4	3	3	3	826	93.6	8.91	0	STT3B	protein metabolism;other metabolic processes;stress response	other membranes;ER/Golgi;other cell component	other molecular function	13296876
High	Q92974	Rho guanine nucleotide exchange factor 2 OS=Homo sapiens OX=9606 GN=ARHGEF2 PE=1 SV=4	4.637	2	2	2	2	986	111.5	7.27	4.03	ARHGEF2	cell cycle OR cell proliferation;cell organization and biogenesis;stress response;transport;developmental processes;other biological processes	plasma membrane;other membranes;cytosol;cytoskeleton;ER/Golgi;other cell component	enzyme regulator activity;cytoskeletal activity;other molecular function
High	Q96GD4	Aurora kinase B OS=Homo sapiens OX=9606 GN=AURKB PE=1 SV=3	4.628	6	2	3	2	344	39.3	9.29	2.19	AURKB	cell cycle OR cell proliferation;cell organization and biogenesis;protein metabolism;other metabolic processes;developmental processes;signal transduction;other biological processes	cytosol;cytoskeleton;nucleus;other cell component	kinase activity;other molecular function	7.0935e+06
High	Q15648	Mediator of RNA polymerase II transcription subunit 1 OS=Homo sapiens OX=9606 GN=MED1 PE=1 SV=4	4.595	1	2	2	2	1581	168.4	8.73	0	MED1	cell cycle OR cell proliferation;cell organization and biogenesis;protein metabolism;RNA metabolism OR transcription;other metabolic processes;transport;developmental processes;signal transduction;other biological processes	nucleus;other cell component	signal transduction activity or receptor binding;nucleic acid binding activity;other molecular function	7676878
High	P01857	Immunoglobulin heavy constant gamma 1 OS=Homo sapiens OX=9606 GN=IGHG1 PE=1 SV=2	4.592	4	2	13	2	399	43.9	6.96	13.31	IGHG1	stress response;signal transduction;other biological processes	non-structural extracellular;plasma membrane;other membranes;other cell component	signal transduction activity or receptor binding;other molecular function	3758890160
High	P17096	High mobility group protein HMG-I/HMG-Y OS=Homo sapiens OX=9606 GN=HMGA1 PE=1 SV=3	4.591	23	1	2	1	107	11.7	10.32	6.34	HMGA1	cell organization and biogenesis;DNA metabolism;other metabolic processes;stress response;other biological processes	cytosol;nucleus;other cell component	signal transduction activity or receptor binding;nucleic acid binding activity;other molecular function	20748143
High	P04792	Heat shock protein beta-1 OS=Homo sapiens OX=9606 GN=HSPB1 PE=1 SV=2	4.569	12	2	3	2	205	22.8	6.4	2.23	HSPB1	protein metabolism;other metabolic processes;stress response;transport;signal transduction;other biological processes	plasma membrane;cytosol;cytoskeleton;nucleus;other cell component	enzyme regulator activity;other molecular function	1.34314e+07
High	Q8N0V3	Putative ribosome-binding factor A, mitochondrial OS=Homo sapiens OX=9606 GN=RBFA PE=1 SV=3	4.536	5	1	1	1	343	38.3	7.85	0	RBFA	RNA metabolism OR transcription;other metabolic processes	mitochondrion		3371029
High	Q9BYD3	Large ribosomal subunit protein uL4m OS=Homo sapiens OX=9606 GN=MRPL4 PE=1 SV=1	4.534	5	1	1	1	311	34.9	9.72	0	MRPL4	protein metabolism;other metabolic processes	other membranes;mitochondrion;translational apparatus	other molecular function	1.25071e+06
High	Q86V59	Paraneoplastic antigen-like protein 8A OS=Homo sapiens OX=9606 GN=PNMA8A PE=1 SV=2	4.529	3	1	1	1	439	48.1	8.97	2.43	PNMA8A				1.45297e+06
High	P49756	RNA-binding protein 25 OS=Homo sapiens OX=9606 GN=RBM25 PE=1 SV=3	4.493	4	2	2	2	843	100.1	6.32	0	RBM25	RNA metabolism OR transcription;other metabolic processes;other biological processes	nucleus;other cell component	nucleic acid binding activity	5481069
High	Q02978	Mitochondrial 2-oxoglutarate/malate carrier protein OS=Homo sapiens OX=9606 GN=SLC25A11 PE=1 SV=3	4.492	9	3	3	3	314	34	9.91	2.26	SLC25A11	other metabolic processes;transport	plasma membrane;other membranes;mitochondrion	transporter activity	1.51658e+07
High	Q9NSI2	Ribosome biogenesis protein SLX9 homolog OS=Homo sapiens OX=9606 GN=SLX9 PE=1 SV=2	4.454	6	1	1	1	230	25.4	11.08	3.63	SLX9	RNA metabolism OR transcription;other metabolic processes	nucleus;other cell component		10466492
High	Q96FF9	Sororin OS=Homo sapiens OX=9606 GN=CDCA5 PE=1 SV=1	4.447	6	1	1	1	252	27.6	9.61	3.52	CDCA5	cell cycle OR cell proliferation;cell organization and biogenesis;DNA metabolism;other metabolic processes;stress response;other biological processes	cytosol;nucleus;other cell component	other molecular function
High	Q5T200	Zinc finger CCCH domain-containing protein 13 OS=Homo sapiens OX=9606 GN=ZC3H13 PE=1 SV=1	4.413	1	1	1	1	1668	196.5	9.42	0	ZC3H13	RNA metabolism OR transcription;other metabolic processes;other biological processes	nucleus;other cell component	other molecular function	5452916
High	Q9UPP1	Histone lysine demethylase PHF8 OS=Homo sapiens OX=9606 GN=PHF8 PE=1 SV=3	4.406	1	1	1	1	1060	117.8	8.72	2.88	PHF8	cell cycle OR cell proliferation;cell organization and biogenesis;developmental processes;other biological processes	other membranes;nucleus	other molecular function	7.1358e+06
High	Q13200	26S proteasome non-ATPase regulatory subunit 2 OS=Homo sapiens OX=9606 GN=PSMD2 PE=1 SV=3	4.355	1	1	2	1	908	100.1	5.2	1.78	PSMD2	protein metabolism;other metabolic processes;other biological processes	non-structural extracellular;cytosol;nucleus;other cell component	enzyme regulator activity	1.93913e+06
High	A0A1B0GTU1	Zinc finger CCCH domain-containing protein 11B OS=Homo sapiens OX=9606 GN=ZC3H11B PE=4 SV=1	4.349	3	1	1	1	805	88.9	6.81	2.12	ZC3H11B	other metabolic processes;transport		other molecular function	3.4312e+06
High	Q6PCB5	Lysine-specific demethylase RSBN1L OS=Homo sapiens OX=9606 GN=RSBN1L PE=1 SV=2	4.339	3	2	2	1	846	94.8	8.78	2.76	RSBN1L		nucleus	other molecular function	6.23056e+06
High	P09038	Fibroblast growth factor 2 OS=Homo sapiens OX=9606 GN=FGF2 PE=1 SV=3	4.272	3	1	1	1	288	30.8	11.18	1.93	FGF2	cell-cell signaling;cell cycle OR cell proliferation;RNA metabolism OR transcription;other metabolic processes;stress response;transport;developmental processes;signal transduction;other biological processes	non-structural extracellular;nucleus;other cell component	signal transduction activity or receptor binding;other molecular function	4221589
High	Q96I24	Far upstream element-binding protein 3 OS=Homo sapiens OX=9606 GN=FUBP3 PE=1 SV=2	4.265	4	2	2	2	572	61.6	8.38	1.73	FUBP3	RNA metabolism OR transcription;other metabolic processes;other biological processes	translational apparatus;nucleus;other cell component	nucleic acid binding activity	1084339
High	Q53H12	Acylglycerol kinase, mitochondrial OS=Homo sapiens OX=9606 GN=AGK PE=1 SV=2	4.239	5	2	2	2	422	47.1	8.09	1.62	AGK	cell organization and biogenesis;other metabolic processes;transport	other membranes;cytosol;mitochondrion;other cell component	kinase activity;other molecular function	11253799
High	Q5C9Z4	Nucleolar MIF4G domain-containing protein 1 OS=Homo sapiens OX=9606 GN=NOM1 PE=1 SV=1	4.198	2	1	1	1	860	96.2	8.1	2.83	NOM1	other biological processes	nucleus
High	P25788	Proteasome subunit alpha type-3 OS=Homo sapiens OX=9606 GN=PSMA3 PE=1 SV=2	4.18	5	1	1	1	255	28.4	5.33	1.98	PSMA3	protein metabolism;other metabolic processes;other biological processes	cytosol;nucleus;other cell component	other molecular function	5298607
High	Q9H7H0	Methyltransferase-like protein 17, mitochondrial OS=Homo sapiens OX=9606 GN=METTL17 PE=1 SV=1	4.167	4	2	2	2	456	50.7	9.33	0	METTL17	protein metabolism;other metabolic processes;other biological processes	mitochondrion;nucleus	other molecular function	2.29491e+06
High	P18124	Large ribosomal subunit protein uL30 OS=Homo sapiens OX=9606 GN=RPL7 PE=1 SV=1	4.164	4	1	1	1	248	29.2	10.65	0	RPL7	protein metabolism;RNA metabolism OR transcription;other metabolic processes;other biological processes	cytosol;translational apparatus;other cell component	nucleic acid binding activity;other molecular function	5366744
High	Q02413	Desmoglein-1 OS=Homo sapiens OX=9606 GN=DSG1 PE=1 SV=2	4.095	2	1	1	1	1049	113.7	5.03	0	DSG1	cell adhesion;cell organization and biogenesis;other biological processes	plasma membrane;other membranes;cytosol;nucleus;other cell component	other molecular function
High	Q9NYZ3	G2 and S phase-expressed protein 1 OS=Homo sapiens OX=9606 GN=GTSE1 PE=1 SV=4	4.072	4	2	2	2	739	78.5	9.23	1.8	GTSE1	cell cycle OR cell proliferation;stress response;signal transduction;other biological processes	cytosol;cytoskeleton;nucleus	cytoskeletal activity	5609601
High	Q9UER7	Death domain-associated protein 6 OS=Homo sapiens OX=9606 GN=DAXX PE=1 SV=2	4.008	2	1	2	1	740	81.3	4.87	2.14	DAXX	cell organization and biogenesis;stress response;signal transduction;other biological processes	cytosol;nucleus;other cell component	enzyme regulator activity;other molecular function	4.35186e+06
High	Q6P087	Mitochondrial mRNA pseudouridine synthase RPUSD3 OS=Homo sapiens OX=9606 GN=RPUSD3 PE=1 SV=3	3.999	9	2	2	2	351	38.4	10.32	2.11	RPUSD3	RNA metabolism OR transcription;other metabolic processes;other biological processes	mitochondrion;other cell component	other molecular function	3962987
High	Q96GC5	Large ribosomal subunit protein mL48 OS=Homo sapiens OX=9606 GN=MRPL48 PE=1 SV=2	3.974	6	1	1	1	212	23.9	8.98	0	MRPL48	protein metabolism;other metabolic processes	other membranes;mitochondrion;translational apparatus		2.03367e+06
High	P20042	Eukaryotic translation initiation factor 2 subunit 2 OS=Homo sapiens OX=9606 GN=EIF2S2 PE=1 SV=2	3.941	6	2	3	2	333	38.4	5.8	0	EIF2S2	cell cycle OR cell proliferation;cell organization and biogenesis;protein metabolism;other metabolic processes;developmental processes	cytosol;other cell component	nucleic acid binding activity;other molecular function	10066919
High	O75319	RNA/RNP complex-1-interacting phosphatase OS=Homo sapiens OX=9606 GN=DUSP11 PE=1 SV=3	3.916	6	1	1	1	330	38.9	9.41	0	DUSP11	protein metabolism;RNA metabolism OR transcription;other metabolic processes	nucleus;other cell component	nucleic acid binding activity;other molecular function
High	Q71RC2	La-related protein 4 OS=Homo sapiens OX=9606 GN=LARP4 PE=1 SV=3	3.908	3	1	1	1	724	80.5	6.61	2.21	LARP4	cell organization and biogenesis;protein metabolism;other metabolic processes;other biological processes	cytosol;other cell component	nucleic acid binding activity
High	P06748	Nucleophosmin OS=Homo sapiens OX=9606 GN=NPM1 PE=1 SV=2	3.782	6	2	2	2	294	32.6	4.78	2.01	NPM1	cell cycle OR cell proliferation;cell organization and biogenesis;DNA metabolism;other metabolic processes;stress response;transport;signal transduction;other biological processes	cytosol;cytoskeleton;translational apparatus;nucleus;other cell component	enzyme regulator activity;translation activity;nucleic acid binding activity;other molecular function	23048266
High	Q96GY0	Zinc finger C2HC domain-containing protein 1A OS=Homo sapiens OX=9606 GN=ZC2HC1A PE=1 SV=2	3.771	9	2	2	2	325	35.1	9.82	0	ZC2HC1A			other molecular function	1.01753e+07
High	P30050	Large ribosomal subunit protein uL11 OS=Homo sapiens OX=9606 GN=RPL12 PE=1 SV=1	3.761	5	1	1	1	165	17.8	9.42	2.55	RPL12	protein metabolism;other metabolic processes	cytosol;translational apparatus;nucleus;other cell component	nucleic acid binding activity;other molecular function	18191796
High	Q9UBU9	Nuclear RNA export factor 1 OS=Homo sapiens OX=9606 GN=NXF1 PE=1 SV=1	3.726	2	1	1	1	619	70.1	8.51	1.72	NXF1	other metabolic processes;transport	cytosol;nucleus;other cell component	nucleic acid binding activity	8961376
High	O75909	Cyclin-K OS=Homo sapiens OX=9606 GN=CCNK PE=1 SV=2	3.702	6	2	2	2	580	64.2	8.41	0	CCNK	cell cycle OR cell proliferation;RNA metabolism OR transcription;other metabolic processes;stress response;other biological processes	nucleus;other cell component	enzyme regulator activity;kinase activity;other molecular function	2.54224e+06
High	Q9Y3D9	Small ribosomal subunit protein mS23 OS=Homo sapiens OX=9606 GN=MRPS23 PE=1 SV=2	3.674	11	2	2	2	190	21.8	8.9	2.32	MRPS23	protein metabolism;other metabolic processes	other membranes;mitochondrion;translational apparatus;nucleus	other molecular function	3.29336e+06
High	Q9BWG6	Sodium channel modifier 1 OS=Homo sapiens OX=9606 GN=SCNM1 PE=1 SV=1	3.665	8	2	2	2	230	25.9	8.87	0	SCNM1	RNA metabolism OR transcription;other metabolic processes	nucleus	other molecular function	19604181
High	Q6PK04	Coiled-coil domain-containing protein 137 OS=Homo sapiens OX=9606 GN=CCDC137 PE=1 SV=1	3.564	5	1	1	1	289	33.2	10.93	0	CCDC137		nucleus;other cell component		11026229
High	P41091	Eukaryotic translation initiation factor 2 subunit 3 OS=Homo sapiens OX=9606 GN=EIF2S3 PE=1 SV=3	3.533	2	1	1	1	472	51.1	8.4	2.2	EIF2S3	cell organization and biogenesis;protein metabolism;other metabolic processes	cytosol;other cell component	nucleic acid binding activity;other molecular function	2079180
High	P05023	Sodium/potassium-transporting ATPase subunit alpha-1 OS=Homo sapiens OX=9606 GN=ATP1A1 PE=1 SV=1	3.505	1	1	1	1	1023	112.8	5.49	1.8	ATP1A1	transport;other biological processes	plasma membrane;other membranes;cytoskeleton;ER/Golgi;other cell component	transporter activity;other molecular function
High	Q8N567	Zinc finger CCHC domain-containing protein 9 OS=Homo sapiens OX=9606 GN=ZCCHC9 PE=1 SV=2	3.498	5	1	1	1	271	30.5	9.17	2.44	ZCCHC9		nucleus	other molecular function	2.29438e+06
High	P62195	26S proteasome regulatory subunit 8 OS=Homo sapiens OX=9606 GN=PSMC5 PE=1 SV=1	3.492	5	1	1	1	406	45.6	7.55	2.03	PSMC5	protein metabolism;other metabolic processes;other biological processes	cytosol;nucleus;other cell component	signal transduction activity or receptor binding;other molecular function
High	Q9H9Y2	Ribosome production factor 1 OS=Homo sapiens OX=9606 GN=RPF1 PE=1 SV=2	3.447	3	1	1	1	349	40.1	10.01	2.3	RPF1	RNA metabolism OR transcription;other metabolic processes	nucleus;other cell component	nucleic acid binding activity	7.41351e+06
High	Q9NWU5	Large ribosomal subunit protein uL22m OS=Homo sapiens OX=9606 GN=MRPL22 PE=1 SV=1	3.431	6	1	1	1	206	23.6	9.94	1.89	MRPL22	protein metabolism;other metabolic processes	other membranes;mitochondrion;translational apparatus	other molecular function
High	A4D1E9	GTP-binding protein 10 OS=Homo sapiens OX=9606 GN=GTPBP10 PE=1 SV=1	3.427	5	2	2	2	387	42.9	9.03	0	GTPBP10	other biological processes	mitochondrion;nucleus;other cell component	other molecular function	14125410
High	O00268	Transcription initiation factor TFIID subunit 4 OS=Homo sapiens OX=9606 GN=TAF4 PE=1 SV=2	3.411	1	1	1	1	1085	110	9.94	0	TAF4	cell organization and biogenesis;RNA metabolism OR transcription;other metabolic processes;developmental processes;other biological processes	cytosol;nucleus;other cell component	signal transduction activity or receptor binding;nucleic acid binding activity;other molecular function
High	Q9P206	NHS-like protein 3 OS=Homo sapiens OX=9606 GN=NHSL3 PE=1 SV=2	3.4	2	1	1	1	1035	107	9.73	0	NHSL3	other biological processes			2427104
High	O15297	Protein phosphatase 1D OS=Homo sapiens OX=9606 GN=PPM1D PE=1 SV=1	3.392	2	1	1	1	605	66.6	8.94	0	PPM1D	cell cycle OR cell proliferation;cell organization and biogenesis;protein metabolism;DNA metabolism;other metabolic processes;stress response;signal transduction;other biological processes	cytosol;nucleus	kinase activity;other molecular function
High	Q9H3P2	Negative elongation factor A OS=Homo sapiens OX=9606 GN=NELFA PE=1 SV=3	3.362	4	1	1	1	528	57.2	9.03	0	NELFA	other biological processes	cytosol;nucleus	other molecular function	4949660
High	P05388	Large ribosomal subunit protein uL10 OS=Homo sapiens OX=9606 GN=RPLP0 PE=1 SV=1	3.305	3	1	1	1	317	34.3	5.97	1.75	RPLP0	cell organization and biogenesis;protein metabolism;other metabolic processes	cytosol;ER/Golgi;translational apparatus;nucleus;other cell component	nucleic acid binding activity;other molecular function	6.14645e+06
High	P61927	Large ribosomal subunit protein eL37 OS=Homo sapiens OX=9606 GN=RPL37 PE=1 SV=2	3.289	12	1	2	1	97	11.1	11.74	5.54	RPL37	protein metabolism;other metabolic processes;other biological processes	cytosol;translational apparatus;other cell component	enzyme regulator activity;nucleic acid binding activity;other molecular function	9.75853e+06
High	Q96EK4	THAP domain-containing protein 11 OS=Homo sapiens OX=9606 GN=THAP11 PE=1 SV=2	3.278	5	2	3	2	314	34.4	8.98	0	THAP11	cell cycle OR cell proliferation;other metabolic processes;developmental processes;other biological processes	cytosol;nucleus;other cell component	nucleic acid binding activity;other molecular function	6870707
High	P50402	Emerin OS=Homo sapiens OX=9606 GN=EMD PE=1 SV=1	3.277	5	1	1	1	254	29	5.5	1.7	EMD	cell organization and biogenesis;other biological processes	other membranes;cytosol;cytoskeleton;ER/Golgi;nucleus;other cell component	cytoskeletal activity
High	Q8NEJ9	Neuroguidin OS=Homo sapiens OX=9606 GN=NGDN PE=1 SV=1	3.257	4	1	1	1	315	35.9	9.57	2.46	NGDN	RNA metabolism OR transcription;other metabolic processes;other biological processes	mitochondrion;nucleus;other cell component
High	P45880	Voltage-dependent anion-selective channel protein 2 OS=Homo sapiens OX=9606 GN=VDAC2 PE=1 SV=2	3.234	4	1	2	1	294	31.5	7.56	1.65	VDAC2	cell organization and biogenesis;transport;signal transduction;other biological processes	other membranes;cytoskeleton;mitochondrion;other cell component	transporter activity;other molecular function
High	P78549	Endonuclease III-like protein 1 OS=Homo sapiens OX=9606 GN=NTHL1 PE=1 SV=2	3.228	13	2	2	2	312	34.4	9.67	0	NTHL1	DNA metabolism;other metabolic processes;stress response	mitochondrion;nucleus	nucleic acid binding activity;other molecular function	4.10259e+06
High	O43896	Kinesin-like protein KIF1C OS=Homo sapiens OX=9606 GN=KIF1C PE=1 SV=3	3.224	1	1	1	1	1103	122.9	6.9	0	KIF1C	transport;other biological processes	cytoskeleton;ER/Golgi;other cell component	cytoskeletal activity;other molecular function	9136874
High	P40227	T-complex protein 1 subunit zeta OS=Homo sapiens OX=9606 GN=CCT6A PE=1 SV=3	3.176	4	2	2	2	531	58	6.68	0	CCT6A	protein metabolism;other metabolic processes;other biological processes	cytosol;cytoskeleton;other cell component	other molecular function	3.68168e+06
High	Q96BW9	Phosphatidate cytidylyltransferase, mitochondrial OS=Homo sapiens OX=9606 GN=TAMM41 PE=1 SV=2	3.174	3	1	1	1	452	51	7.94	0	TAMM41	other metabolic processes	other membranes;mitochondrion	other molecular function
High	Q6P6C2	RNA demethylase ALKBH5 OS=Homo sapiens OX=9606 GN=ALKBH5 PE=1 SV=2	3.133	5	2	2	2	394	44.2	9.09	0	ALKBH5	cell cycle OR cell proliferation;cell organization and biogenesis;RNA metabolism OR transcription;other metabolic processes;stress response;transport;other biological processes	cytosol;ER/Golgi;nucleus	other molecular function	6.19802e+06
High	Q8WXE9	Stonin-2 OS=Homo sapiens OX=9606 GN=STON2 PE=1 SV=1	3.072	1	1	2	1	905	101.1	5.39	4.1	STON2	transport;other biological processes	plasma membrane;other membranes;cytosol;ER/Golgi;nucleus;other cell component	other molecular function	7015035
High	Q99986	Serine/threonine-protein kinase VRK1 OS=Homo sapiens OX=9606 GN=VRK1 PE=1 SV=1	3.065	6	1	1	1	396	45.4	8.91	0	VRK1	cell cycle OR cell proliferation;cell organization and biogenesis;protein metabolism;other metabolic processes;stress response;signal transduction;other biological processes	cytosol;ER/Golgi;nucleus	kinase activity;other molecular function	3421389
High	O43390	Heterogeneous nuclear ribonucleoprotein R OS=Homo sapiens OX=9606 GN=HNRNPR PE=1 SV=1	3.038	2	1	1	1	633	70.9	8.13	0	HNRNPR	RNA metabolism OR transcription;other metabolic processes	ER/Golgi;nucleus;other cell component	nucleic acid binding activity
High	Q8N9M1	Uncharacterized protein C19orf47 OS=Homo sapiens OX=9606 GN=C19orf47 PE=1 SV=1	2.98	3	1	1	1	422	44.7	10.11	0	C19orf47		nucleus		110831736
High	P26368	Splicing factor U2AF 65 kDa subunit OS=Homo sapiens OX=9606 GN=U2AF2 PE=1 SV=4	2.95	4	1	1	1	475	53.5	9.09	2.6	U2AF2	RNA metabolism OR transcription;other metabolic processes;other biological processes	nucleus	nucleic acid binding activity;other molecular function	8411361
High	P31151	Protein S100-A7 OS=Homo sapiens OX=9606 GN=S100A7 PE=1 SV=4	2.948	11	1	1	1	101	11.5	6.77	2.26	S100A7	stress response;developmental processes;other biological processes	non-structural extracellular;cytosol;ER/Golgi;nucleus;other cytoplasmic organelle;other cell component	signal transduction activity or receptor binding;other molecular function	2.56108e+06
High	Q7Z7H8	Large ribosomal subunit protein uL10m OS=Homo sapiens OX=9606 GN=MRPL10 PE=1 SV=3	2.948	4	1	1	1	261	29.3	9.58	2.35	MRPL10	protein metabolism;other metabolic processes	other membranes;mitochondrion;translational apparatus;nucleus;other cell component	other molecular function	10892522
High	Q6DKI1	Ribosomal protein uL30-like OS=Homo sapiens OX=9606 GN=RPL7L1 PE=1 SV=2	2.92	5	1	1	1	255	29.7	10.52	0	RPL7L1	RNA metabolism OR transcription;other metabolic processes;developmental processes	cytosol;translational apparatus;nucleus	other molecular function	1.53064e+06
High	Q16629	Serine/arginine-rich splicing factor 7 OS=Homo sapiens OX=9606 GN=SRSF7 PE=1 SV=1	2.891	4	1	1	1	238	27.4	11.82	0	SRSF7	RNA metabolism OR transcription;other metabolic processes;transport;other biological processes	nucleus;other cell component	nucleic acid binding activity;other molecular function	1.75564e+06
High	P48643	T-complex protein 1 subunit epsilon OS=Homo sapiens OX=9606 GN=CCT5 PE=1 SV=1	2.883	4	2	2	2	541	59.6	5.66	1.94	CCT5	protein metabolism;other metabolic processes;other biological processes	cytosol;cytoskeleton;other cell component	cytoskeletal activity;nucleic acid binding activity;other molecular function	8.44321e+06
High	Q8WWM7	Ataxin-2-like protein OS=Homo sapiens OX=9606 GN=ATXN2L PE=1 SV=2	2.847	2	2	2	2	1075	113.3	8.59	1.71	ATXN2L	cell organization and biogenesis;RNA metabolism OR transcription;other metabolic processes	other membranes;cytosol;nucleus;other cell component	nucleic acid binding activity
High	Q8TAA3	Proteasome subunit alpha-type 8 OS=Homo sapiens OX=9606 GN=PSMA8 PE=2 SV=3	2.829	4	1	1	1	256	28.5	8.98	1.62	PSMA8	cell cycle OR cell proliferation;protein metabolism;other metabolic processes;other biological processes	cytosol;other cell component
High	Q9NVS2	Large ribosomal subunit protein mL66 OS=Homo sapiens OX=9606 GN=MRPS18A PE=1 SV=1	2.82	5	1	1	1	196	22.2	10.33	0	MRPS18A	protein metabolism;other metabolic processes	other membranes;mitochondrion;translational apparatus	nucleic acid binding activity;other molecular function	4.77274e+06
High	Q96HU8	GTP-binding protein Di-Ras2 OS=Homo sapiens OX=9606 GN=DIRAS2 PE=1 SV=1	2.816	6	1	1	1	199	22.5	8.76	2.54	DIRAS2	signal transduction	plasma membrane;other membranes	other molecular function	7836255
High	A0A3B3IS91	POLG alternative reading frame OS=Homo sapiens OX=9606 GN=POLGARF PE=1 SV=2	2.807	6	1	1	1	260	25.5	12.04	2.19	POLGARF		non-structural extracellular;nucleus		5266594
High	P25490	Transcriptional repressor protein YY1 OS=Homo sapiens OX=9606 GN=YY1 PE=1 SV=2	2.798	2	1	1	1	414	44.7	6.25	2.17	YY1	cell organization and biogenesis;DNA metabolism;other metabolic processes;stress response;developmental processes;other biological processes	nucleus;other cell component	nucleic acid binding activity;other molecular function	2.29602e+06
High	P09669	Cytochrome c oxidase subunit 6C OS=Homo sapiens OX=9606 GN=COX6C PE=1 SV=2	2.798	11	1	2	1	75	8.8	10.39	3.93	COX6C	other metabolic processes	other membranes;mitochondrion		44406316
High	A0A075B6S5	Immunoglobulin kappa variable 1-27 OS=Homo sapiens OX=9606 GN=IGKV1-27 PE=3 SV=1	2.772	14	1	2	1	117	12.7	8.29	4.18	IGKV1-27	other biological processes	non-structural extracellular;plasma membrane;other membranes;other cell component		11354643
High	P26196	Probable ATP-dependent RNA helicase DDX6 OS=Homo sapiens OX=9606 GN=DDX6 PE=1 SV=2	2.77	6	2	2	2	483	54.4	8.66	0	DDX6	cell organization and biogenesis;developmental processes;other biological processes	cytosol;nucleus;other cell component	nucleic acid binding activity;other molecular function	7852322
High	Q9H7N4	Splicing factor, arginine/serine-rich 19 OS=Homo sapiens OX=9606 GN=SCAF1 PE=1 SV=3	2.743	1	1	1	1	1312	139.2	9.25	0	SCAF1	RNA metabolism OR transcription;other metabolic processes	nucleus	nucleic acid binding activity;other molecular function	2949050
High	Q96NW7	Leucine-rich repeat-containing protein 7 OS=Homo sapiens OX=9606 GN=LRRC7 PE=1 SV=1	2.693	1	1	2	1	1537	172.5	6.81	1.89	LRRC7	cell adhesion;transport;other biological processes	non-structural extracellular;plasma membrane;other membranes;cytosol;other cell component		52150282
High	Q15004	PCNA-associated factor OS=Homo sapiens OX=9606 GN=PCLAF PE=1 SV=1	2.686	17	1	1	1	111	12	9.83	0	PCLAF	cell cycle OR cell proliferation;cell organization and biogenesis;DNA metabolism;other metabolic processes;stress response;other biological processes	cytoskeleton;nucleus;other cell component	other molecular function
High	Q9P0T4	Zinc finger protein 581 OS=Homo sapiens OX=9606 GN=ZNF581 PE=1 SV=1	2.677	5	1	1	1	197	22	8.82	0	ZNF581	other biological processes	nucleus	nucleic acid binding activity;other molecular function	870747
High	O43670	BUB3-interacting and GLEBS motif-containing protein ZNF207 OS=Homo sapiens OX=9606 GN=ZNF207 PE=1 SV=1	2.663	3	1	1	1	478	50.7	9.1	0	ZNF207	cell cycle OR cell proliferation;cell organization and biogenesis;signal transduction;other biological processes	cytoskeleton;nucleus;other cell component	cytoskeletal activity;nucleic acid binding activity;other molecular function	3.50647e+06
High	P42166	Lamina-associated polypeptide 2, isoform alpha OS=Homo sapiens OX=9606 GN=TMPO PE=1 SV=2	2.657	2	1	1	1	694	75.4	7.66	0	TMPO		nucleus;other cell component	nucleic acid binding activity;other molecular function
High	P05412	Transcription factor Jun OS=Homo sapiens OX=9606 GN=JUN PE=1 SV=2	2.644	7	2	2	2	331	35.7	8.76	0	JUN	stress response;signal transduction;other biological processes	nucleus;other cell component	enzyme regulator activity;nucleic acid binding activity;other molecular function
High	Q9HAU0	Pleckstrin homology domain-containing family A member 5 OS=Homo sapiens OX=9606 GN=PLEKHA5 PE=1 SV=1	2.641	2	2	2	2	1116	127.4	7.53	1.65	PLEKHA5	developmental processes	cytosol;nucleus;other cell component	other molecular function
High	Q14680	Maternal embryonic leucine zipper kinase OS=Homo sapiens OX=9606 GN=MELK PE=1 SV=3	2.616	3	1	1	1	651	74.6	8.72	0	MELK	cell cycle OR cell proliferation;protein metabolism;other metabolic processes;signal transduction;other biological processes	plasma membrane;other membranes;other cell component	kinase activity;other molecular function
High	Q15369	Elongin-C OS=Homo sapiens OX=9606 GN=ELOC PE=1 SV=1	2.585	9	1	1	1	112	12.5	4.78	0	ELOC	protein metabolism;RNA metabolism OR transcription;other metabolic processes;other biological processes	cytosol;nucleus;other cell component	other molecular function	6331334
High	O60884	DnaJ homolog subfamily A member 2 OS=Homo sapiens OX=9606 GN=DNAJA2 PE=1 SV=1	2.545	3	1	1	1	412	45.7	6.48	0	DNAJA2	protein metabolism;other metabolic processes;stress response;other biological processes	other membranes;cytosol;other cell component	other molecular function
High	Q14669	E3 ubiquitin-protein ligase TRIP12 OS=Homo sapiens OX=9606 GN=TRIP12 PE=1 SV=1	2.525	1	1	2	1	1992	220.3	8.48	0	TRIP12	cell organization and biogenesis;protein metabolism;DNA metabolism;other metabolic processes;stress response;other biological processes	cytosol;nucleus	other molecular function	6.30421e+06
High	P33992	DNA replication licensing factor MCM5 OS=Homo sapiens OX=9606 GN=MCM5 PE=1 SV=5	2.497	2	1	1	1	734	82.2	8.37	0	MCM5	cell cycle OR cell proliferation;cell organization and biogenesis;DNA metabolism;other metabolic processes;stress response;other biological processes	nucleus;other cell component	nucleic acid binding activity;other molecular function
High	Q9Y3B9	RRP15-like protein OS=Homo sapiens OX=9606 GN=RRP15 PE=1 SV=2	2.456	5	1	1	1	282	31.5	5.52	0	RRP15	RNA metabolism OR transcription;other metabolic processes	other cell component		4953013
High	Q02543	Large ribosomal subunit protein eL20 OS=Homo sapiens OX=9606 GN=RPL18A PE=1 SV=2	2.45	6	1	1	1	176	20.7	10.71	0	RPL18A	protein metabolism;other metabolic processes	cytosol;translational apparatus;other cell component	other molecular function	11240358
High	P35226	Polycomb complex protein BMI-1 OS=Homo sapiens OX=9606 GN=BMI1 PE=1 SV=2	2.398	3	1	1	1	326	36.9	8.63	1.8	BMI1	cell organization and biogenesis;DNA metabolism;other metabolic processes;developmental processes;signal transduction;other biological processes	cytosol;nucleus;other cell component	enzyme regulator activity;nucleic acid binding activity;other molecular function
High	Q9UBU8	Mortality factor 4-like protein 1 OS=Homo sapiens OX=9606 GN=MORF4L1 PE=1 SV=2	2.396	2	1	1	1	362	41.4	9.28	1.63	MORF4L1	cell cycle OR cell proliferation;cell organization and biogenesis;DNA metabolism;stress response;other biological processes	nucleus;other cell component	other molecular function	9500132
High	Q6P1Q0	LETM1 domain-containing protein 1 OS=Homo sapiens OX=9606 GN=LETMD1 PE=1 SV=1	2.361	3	1	1	1	360	41.8	10.32	0	LETMD1	cell organization and biogenesis;other biological processes	other membranes;mitochondrion;nucleus	translation activity;other molecular function	2.10204e+06
High	Q12906	Interleukin enhancer-binding factor 3 OS=Homo sapiens OX=9606 GN=ILF3 PE=1 SV=3	2.355	1	1	1	1	894	95.3	8.76	0	ILF3	protein metabolism;other metabolic processes;stress response;other biological processes	mitochondrion;nucleus;other cell component	nucleic acid binding activity;other molecular function
High	Q99460	26S proteasome non-ATPase regulatory subunit 1 OS=Homo sapiens OX=9606 GN=PSMD1 PE=1 SV=2	2.353	2	1	1	1	953	105.8	5.39	2.12	PSMD1	protein metabolism;other metabolic processes;other biological processes	non-structural extracellular;cytosol;nucleus;other cytoplasmic organelle;other cell component	enzyme regulator activity;other molecular function	3.82936e+06
High	O14950	Myosin regulatory light chain 12B OS=Homo sapiens OX=9606 GN=MYL12B PE=1 SV=2	2.341	6	1	1	1	172	19.8	4.84	2.01	MYL12B	other biological processes	cytosol;cytoskeleton;other cell component	cytoskeletal activity;other molecular function
High	P30260	Cell division cycle protein 27 homolog OS=Homo sapiens OX=9606 GN=CDC27 PE=1 SV=2	2.334	2	1	1	1	824	91.8	7.02	0	CDC27	cell cycle OR cell proliferation;protein metabolism;other metabolic processes;other biological processes	cytosol;cytoskeleton;nucleus;other cell component	other molecular function	2.77039e+06
High	Q9Y6C9	Mitochondrial carrier homolog 2 OS=Homo sapiens OX=9606 GN=MTCH2 PE=1 SV=1	2.331	3	1	1	1	303	33.3	7.97	1.99	MTCH2	cell organization and biogenesis;transport;other biological processes	other membranes;mitochondrion	other molecular function	1.73908e+06
High	P41223	Protein BUD31 homolog OS=Homo sapiens OX=9606 GN=BUD31 PE=1 SV=2	2.301	7	1	1	1	144	17	8.82	0	BUD31	RNA metabolism OR transcription;other metabolic processes;other biological processes	nucleus;other cell component	other molecular function	1.95574e+06
High	Q15629	Translocating chain-associated membrane protein 1 OS=Homo sapiens OX=9606 GN=TRAM1 PE=1 SV=3	2.297	5	1	1	1	374	43	9.63	0	TRAM1	cell organization and biogenesis;stress response;transport;other biological processes	other membranes;ER/Golgi	other molecular function
High	P53618	Coatomer subunit beta OS=Homo sapiens OX=9606 GN=COPB1 PE=1 SV=3	2.295	1	1	1	1	953	107.1	6.05	2.05	COPB1	transport	plasma membrane;other membranes;cytosol;ER/Golgi;other cell component	other molecular function	599007
High	Q96MX3	Zinc finger protein 48 OS=Homo sapiens OX=9606 GN=ZNF48 PE=1 SV=2	2.257	2	1	1	1	618	67.8	9.36	0	ZNF48	other biological processes	nucleus	nucleic acid binding activity;other molecular function	6.01662e+06
High	Q9NXS2	Glutaminyl-peptide cyclotransferase-like protein OS=Homo sapiens OX=9606 GN=QPCTL PE=1 SV=2	2.241	3	1	1	1	382	42.9	9.82	2.29	QPCTL	protein metabolism;other metabolic processes	other membranes;ER/Golgi	other molecular function	15090690
High	O15479	Melanoma-associated antigen B2 OS=Homo sapiens OX=9606 GN=MAGEB2 PE=1 SV=3	2.236	2	1	2	1	319	35.3	8.76	0	MAGEB2	other biological processes	nucleus		4883367
High	P01877	Immunoglobulin heavy constant alpha 2 OS=Homo sapiens OX=9606 GN=IGHA2 PE=1 SV=5	2.231	2	1	1	1	391	42.3	5.63	2.28	IGHA2	stress response;signal transduction;other biological processes	non-structural extracellular;plasma membrane;other membranes;other cell component	other molecular function	8070914
High	Q9H8G2	Caspase activity and apoptosis inhibitor 1 OS=Homo sapiens OX=9606 GN=CAAP1 PE=1 SV=2	2.219	4	1	2	1	361	38.3	4.72	0	CAAP1	other biological processes			2.37634e+06
High	Q96DT7	Zinc finger and BTB domain-containing protein 10 OS=Homo sapiens OX=9606 GN=ZBTB10 PE=1 SV=2	2.204	1	1	2	1	871	94.8	5.16	0	ZBTB10	other biological processes	nucleus;other cell component	nucleic acid binding activity;other molecular function
High	Q6IPU0	Centromere protein P OS=Homo sapiens OX=9606 GN=CENPP PE=1 SV=1	2.196	3	1	1	1	288	33.1	6.27	1.95	CENPP	cell cycle OR cell proliferation;cell organization and biogenesis	cytosol;nucleus;other cell component
High	Q3KRB8	Inactive Rho GTPase-activating protein 11B OS=Homo sapiens OX=9606 GN=ARHGAP11B PE=1 SV=1	2.191	3	1	1	1	267	30.2	9.14	0	ARHGAP11B	cell organization and biogenesis;other metabolic processes;transport;developmental processes;signal transduction;other biological processes	cytosol;mitochondrion	enzyme regulator activity	1.31615e+06
High	P54132	RecQ-like DNA helicase BLM OS=Homo sapiens OX=9606 GN=BLM PE=1 SV=1	2.18	1	1	1	1	1417	158.9	7.49	0	BLM	cell cycle OR cell proliferation;cell organization and biogenesis;DNA metabolism;other metabolic processes;stress response;signal transduction;other biological processes	cytosol;nucleus;other cell component	nucleic acid binding activity;other molecular function	2.49356e+06
High	Q12986	Transcriptional repressor NF-X1 OS=Homo sapiens OX=9606 GN=NFX1 PE=1 SV=2	2.162	1	1	1	1	1120	124.3	8.24	0	NFX1	protein metabolism;RNA metabolism OR transcription;other metabolic processes;stress response;other biological processes	plasma membrane;other membranes;cytosol;nucleus;other cell component	nucleic acid binding activity;other molecular function
High	P08574	Cytochrome c1, heme protein, mitochondrial OS=Homo sapiens OX=9606 GN=CYC1 PE=1 SV=3	2.137	4	1	1	1	325	35.4	9	2.26	CYC1	other metabolic processes;transport;other biological processes	other membranes;mitochondrion	transporter activity;other molecular function	8904096
High	Q99832	T-complex protein 1 subunit eta OS=Homo sapiens OX=9606 GN=CCT7 PE=1 SV=2	2.129	2	1	1	1	543	59.3	7.65	0	CCT7	protein metabolism;other metabolic processes;other biological processes	cytosol;cytoskeleton;other cell component	other molecular function	803818
High	Q86YD1	Prostate tumor-overexpressed gene 1 protein OS=Homo sapiens OX=9606 GN=PTOV1 PE=1 SV=1	2.125	6	1	1	1	416	46.8	10.54	0	PTOV1	other biological processes	plasma membrane;other membranes;nucleus;other cell component
High	Q9H0H5	Rac GTPase-activating protein 1 OS=Homo sapiens OX=9606 GN=RACGAP1 PE=1 SV=1	2.097	2	1	1	1	632	71	8.88	0	RACGAP1	cell cycle OR cell proliferation;cell organization and biogenesis;transport;developmental processes;signal transduction;other biological processes	plasma membrane;other membranes;cytosol;cytoskeleton;nucleus;other cell component	enzyme regulator activity;cytoskeletal activity;other molecular function	9409609
High	P51153	Ras-related protein Rab-13 OS=Homo sapiens OX=9606 GN=RAB13 PE=1 SV=1	2.093	6	1	1	1	203	22.8	9.19	0	RAB13	cell organization and biogenesis;transport;developmental processes;signal transduction;other biological processes	plasma membrane;other membranes;cytosol;ER/Golgi;other cytoplasmic organelle;other cell component	other molecular function	2.65719e+06
High	Q9UBX3	Mitochondrial dicarboxylate carrier OS=Homo sapiens OX=9606 GN=SLC25A10 PE=1 SV=2	2.078	3	1	1	1	287	31.3	9.54	1.82	SLC25A10	other metabolic processes;transport	other membranes;mitochondrion;nucleus	transporter activity	1.35705e+06
High	Q9HDC5	Junctophilin-1 OS=Homo sapiens OX=9606 GN=JPH1 PE=1 SV=2	2.077	2	1	1	1	661	71.6	9.32	0	JPH1	transport;other biological processes	plasma membrane;other membranes;cytosol;cytoskeleton;ER/Golgi;nucleus	other molecular function	1.69772e+06
High	Q9H7E9	UPF0488 protein C8orf33 OS=Homo sapiens OX=9606 GN=C8orf33 PE=1 SV=1	2.03	4	1	1	1	229	25	9.95	1.64	C8orf33				10179463
High	Q9Y421	Protein FAM32A OS=Homo sapiens OX=9606 GN=FAM32A PE=1 SV=2	2.023	8	1	2	1	112	13.2	9.99	4.27	FAM32A	cell cycle OR cell proliferation;other biological processes	nucleus		15076650
High	Q9Y3C6	Peptidyl-prolyl cis-trans isomerase-like 1 OS=Homo sapiens OX=9606 GN=PPIL1 PE=1 SV=1	2.018	10	1	1	1	166	18.2	7.99	0	PPIL1	protein metabolism;RNA metabolism OR transcription;other metabolic processes;developmental processes	nucleus	other molecular function
High	Q9Y2Q9	Small ribosomal subunit protein bS1m OS=Homo sapiens OX=9606 GN=MRPS28 PE=1 SV=1	2.015	5	1	2	1	187	20.8	9.1	4.51	MRPS28	protein metabolism;other metabolic processes	other membranes;mitochondrion;translational apparatus		6286537
High	Q6UN15	Pre-mRNA 3'-end-processing factor FIP1 OS=Homo sapiens OX=9606 GN=FIP1L1 PE=1 SV=1	2.011	2	1	1	1	594	66.5	5.59	0	FIP1L1	RNA metabolism OR transcription;other metabolic processes	cytosol;nucleus		4.54948e+06
High	Q6PGN9	Proline/serine-rich coiled-coil protein 1 OS=Homo sapiens OX=9606 GN=PSRC1 PE=1 SV=1	1.991	9	2	2	2	363	38.8	11.21	0	PSRC1	cell cycle OR cell proliferation;cell organization and biogenesis;other biological processes	cytosol;cytoskeleton;nucleus;other cell component	cytoskeletal activity	6.96088e+06
High	O43808	Peroxisomal membrane protein PMP34 OS=Homo sapiens OX=9606 GN=SLC25A17 PE=1 SV=1	1.99	3	1	1	1	307	34.5	10.08	0	SLC25A17	other metabolic processes;transport	other membranes;cytosol;other cytoplasmic organelle	transporter activity;other molecular function	7421851
High	P01040	Cystatin-A OS=Homo sapiens OX=9606 GN=CSTA PE=1 SV=1	1.974	12	1	1	1	98	11	5.5	0	CSTA	cell adhesion;protein metabolism;other metabolic processes;other biological processes	non-structural extracellular;plasma membrane;cytosol;nucleus;other cell component	enzyme regulator activity;other molecular function	8.3818e+06
High	Q96S44	EKC/KEOPS complex subunit TP53RK OS=Homo sapiens OX=9606 GN=TP53RK PE=1 SV=2	1.962	8	1	1	1	253	28.1	9.54	0	TP53RK	protein metabolism;RNA metabolism OR transcription;other metabolic processes;other biological processes	cytosol;nucleus;other cell component	kinase activity;other molecular function
High	O60942	mRNA-capping enzyme OS=Homo sapiens OX=9606 GN=RNGTT PE=1 SV=1	1.959	2	1	2	1	597	68.5	8.13	1.8	RNGTT	RNA metabolism OR transcription;other metabolic processes	nucleus	other molecular function	29321504
High	Q15398	Disks large-associated protein 5 OS=Homo sapiens OX=9606 GN=DLGAP5 PE=1 SV=2	1.958	2	1	1	1	846	95.1	9	0	DLGAP5	cell cycle OR cell proliferation;cell organization and biogenesis;other biological processes	cytosol;cytoskeleton;nucleus;other cell component	cytoskeletal activity	2.62521e+06
High	P51114	RNA-binding protein FXR1 OS=Homo sapiens OX=9606 GN=FXR1 PE=1 SV=3	1.94	1	1	1	1	621	69.7	6.15	1.61	FXR1	cell organization and biogenesis;developmental processes;other biological processes	cytosol;cytoskeleton;nucleus;other cell component	nucleic acid binding activity;other molecular function	9390776
High	Q9BWV3	Cytidine and dCMP deaminase domain-containing protein 1 OS=Homo sapiens OX=9606 GN=CDADC1 PE=1 SV=1	1.92	2	1	1	1	514	58.4	8.06	0	CDADC1	DNA metabolism;other metabolic processes	nucleus;other cell component	other molecular function
High	Q9Y399	Small ribosomal subunit protein uS2m OS=Homo sapiens OX=9606 GN=MRPS2 PE=1 SV=1	1.904	3	1	1	1	296	33.2	9.26	1.9	MRPS2	cell organization and biogenesis;protein metabolism;other metabolic processes	other membranes;mitochondrion;translational apparatus	other molecular function	2.67633e+06
High	P24298	Alanine aminotransferase 1 OS=Homo sapiens OX=9606 GN=GPT PE=1 SV=3	1.89	2	1	2	1	496	54.6	7.18	4.86	GPT	other metabolic processes;stress response;other biological processes	cytosol	other molecular function	31603948
High	P40429	Large ribosomal subunit protein uL13 OS=Homo sapiens OX=9606 GN=RPL13A PE=1 SV=2	1.86	5	1	1	1	203	23.6	10.93	0	RPL13A	protein metabolism;other metabolic processes;stress response;developmental processes;other biological processes	cytosol;translational apparatus;other cell component	nucleic acid binding activity;other molecular function	5.84573e+06
High	P14618	Pyruvate kinase PKM OS=Homo sapiens OX=9606 GN=PKM PE=1 SV=4	1.848	3	1	1	1	531	57.9	7.84	2.09	PKM	cell organization and biogenesis;other metabolic processes;other biological processes	non-structural extracellular;cytosol;ER/Golgi;nucleus;other cell component	nucleic acid binding activity;kinase activity;other molecular function	1.74271e+06
High	Q8NI27	THO complex subunit 2 OS=Homo sapiens OX=9606 GN=THOC2 PE=1 SV=2	1.831	1	1	1	1	1593	182.7	8.44	0	THOC2	RNA metabolism OR transcription;other metabolic processes;transport;developmental processes;other biological processes	nucleus	nucleic acid binding activity	7762448
High	P15531	Nucleoside diphosphate kinase A OS=Homo sapiens OX=9606 GN=NME1 PE=1 SV=1	1.792	6	1	1	1	152	17.1	6.19	1.67	NME1	DNA metabolism;other metabolic processes;transport;developmental processes;other biological processes	plasma membrane;other membranes;cytosol;nucleus;other cell component	translation activity;kinase activity;other molecular function
High	Q3KQU3	MAP7 domain-containing protein 1 OS=Homo sapiens OX=9606 GN=MAP7D1 PE=1 SV=1	1.785	2	1	1	1	841	92.8	10.11	1.73	MAP7D1	cell organization and biogenesis	cytoskeleton;other cell component
High	P09012	U1 small nuclear ribonucleoprotein A OS=Homo sapiens OX=9606 GN=SNRPA PE=1 SV=3	1.775	2	1	1	1	282	31.3	9.83	0	SNRPA	RNA metabolism OR transcription;other metabolic processes	nucleus	nucleic acid binding activity;other molecular function
High	Q96MN5	Transcription elongation factor A N-terminal and central domain-containing protein 2 OS=Homo sapiens OX=9606 GN=TCEANC2 PE=1 SV=1	1.773	3	1	1	1	208	24.1	10.05	0	TCEANC2	RNA metabolism OR transcription;other metabolic processes	nucleus		3.73446e+06
High	Q9GZT9	Egl nine homolog 1 OS=Homo sapiens OX=9606 GN=EGLN1 PE=1 SV=1	1.746	6	1	1	1	426	46	8.53	0	EGLN1	protein metabolism;other metabolic processes;stress response;developmental processes;other biological processes	cytosol;nucleus;other cell component	other molecular function
High	P51532	Transcription activator BRG1 OS=Homo sapiens OX=9606 GN=SMARCA4 PE=1 SV=2	1.745	0	1	1	1	1647	184.5	7.88	0	SMARCA4	cell organization and biogenesis;RNA metabolism OR transcription;other metabolic processes;developmental processes;other biological processes	nucleus;other cell component	nucleic acid binding activity;other molecular function	1.84027e+06
High	Q9NTW7	Zinc finger protein 64 OS=Homo sapiens OX=9606 GN=ZFP64 PE=1 SV=3	1.744	2	1	1	1	645	72.2	8.43	2.11	ZFP64	other biological processes	nucleus;other cell component	nucleic acid binding activity;other molecular function	4.84369e+06
High	Q8WZA2	Rap guanine nucleotide exchange factor 4 OS=Homo sapiens OX=9606 GN=RAPGEF4 PE=1 SV=1	1.727	1	1	2	1	1011	115.4	6.84	0	RAPGEF4	cell-cell signaling;transport;signal transduction;other biological processes	plasma membrane;other membranes;cytosol;other cell component	enzyme regulator activity;other molecular function	9454007
High	Q8N5P1	Zinc finger CCCH domain-containing protein 8 OS=Homo sapiens OX=9606 GN=ZC3H8 PE=1 SV=2	1.722	3	1	1	1	291	33.6	8.28	1.75	ZC3H8	RNA metabolism OR transcription;other metabolic processes;other biological processes	nucleus;other cell component	nucleic acid binding activity;other molecular function
High	Q9NVR7	TBCC domain-containing protein 1 OS=Homo sapiens OX=9606 GN=TBCCD1 PE=1 SV=1	1.709	1	1	1	1	557	63.5	8.69	0	TBCCD1	other biological processes	cytoskeleton;other cell component		16910846
High	P84103	Serine/arginine-rich splicing factor 3 OS=Homo sapiens OX=9606 GN=SRSF3 PE=1 SV=1	1.688	5	1	2	1	164	19.3	11.65	0	SRSF3	RNA metabolism OR transcription;other metabolic processes;transport;other biological processes	nucleus;other cell component	nucleic acid binding activity;other molecular function	8333552
High	Q9NQ55	Suppressor of SWI4 1 homolog OS=Homo sapiens OX=9606 GN=PPAN PE=1 SV=1	1.682	2	1	1	1	473	53.2	10.13	0	PPAN	cell organization and biogenesis;RNA metabolism OR transcription;other metabolic processes	nucleus;other cell component	nucleic acid binding activity	5.40949e+06
High	Q15370	Elongin-B OS=Homo sapiens OX=9606 GN=ELOB PE=1 SV=1	1.681	6	1	4	1	118	13.1	4.88	1.93	ELOB	cell organization and biogenesis;protein metabolism;RNA metabolism OR transcription;other metabolic processes;other biological processes	cytosol;nucleus;other cell component	other molecular function	20236158
High	Q49A26	Cytokine-like nuclear factor N-PAC OS=Homo sapiens OX=9606 GN=GLYR1 PE=1 SV=4	1.665	1	1	1	1	553	60.5	9.17	0	GLYR1	cell organization and biogenesis;RNA metabolism OR transcription;other metabolic processes	cytosol;nucleus;other cell component	nucleic acid binding activity;other molecular function	5.33348e+06
High	Q5T2D3	OTU domain-containing protein 3 OS=Homo sapiens OX=9606 GN=OTUD3 PE=1 SV=1	1.652	3	1	1	1	398	45.1	8.29	0	OTUD3	protein metabolism;other metabolic processes;other biological processes	cytosol;nucleus;other cell component	other molecular function	5.94057e+06
High	O15042	U2 snRNP-associated SURP motif-containing protein OS=Homo sapiens OX=9606 GN=U2SURP PE=1 SV=2	1.65	1	1	1	1	1029	118.2	8.47	0	U2SURP	RNA metabolism OR transcription;other metabolic processes	nucleus
High	P78345	Ribonuclease P protein subunit p38 OS=Homo sapiens OX=9606 GN=RPP38 PE=1 SV=2	1.646	4	1	1	1	283	31.8	9.92	2.05	RPP38	RNA metabolism OR transcription;other metabolic processes	nucleus;other cell component	nucleic acid binding activity;other molecular function	8917660
High	Q9Y5T5	Ubiquitin carboxyl-terminal hydrolase 16 OS=Homo sapiens OX=9606 GN=USP16 PE=1 SV=1	1.643	1	1	1	1	823	93.5	6.93	0	USP16	cell cycle OR cell proliferation;cell organization and biogenesis;protein metabolism;other metabolic processes;stress response;other biological processes	nucleus;other cell component	translation activity;other molecular function
High	O60762	Dolichol-phosphate mannosyltransferase subunit 1 OS=Homo sapiens OX=9606 GN=DPM1 PE=1 SV=1	1.621	4	1	1	1	260	29.6	9.57	1.62	DPM1	protein metabolism;other metabolic processes	other membranes;ER/Golgi;other cell component	other molecular function
High	P55081	Microfibrillar-associated protein 1 OS=Homo sapiens OX=9606 GN=MFAP1 PE=1 SV=2	1.616	2	1	1	1	439	51.9	4.98	0	MFAP1	RNA metabolism OR transcription;other metabolic processes	extracellular matrix;cytoskeleton;nucleus		6063300
High	Q504T8	Midnolin OS=Homo sapiens OX=9606 GN=MIDN PE=1 SV=2	1.604	2	1	2	1	468	49.2	9.55	0	MIDN	protein metabolism;other metabolic processes;other biological processes	cytosol;nucleus;other cell component	other molecular function	8487422
High	Q9UNZ5	Leydig cell tumor 10 kDa protein homolog OS=Homo sapiens OX=9606 GN=C19orf53 PE=1 SV=1	1.598	7	1	1	1	99	10.6	11.55	2	C19orf53				31388146
High	Q9BTE7	DCN1-like protein 5 OS=Homo sapiens OX=9606 GN=DCUN1D5 PE=1 SV=1	1.579	3	1	1	1	237	27.5	5.58	0	DCUN1D5	protein metabolism;other metabolic processes;stress response;other biological processes	cytoskeleton;nucleus;other cell component	other molecular function
High	O15213	WD repeat-containing protein 46 OS=Homo sapiens OX=9606 GN=WDR46 PE=1 SV=3	1.573	2	1	1	1	610	68	9.67	0	WDR46	RNA metabolism OR transcription;other metabolic processes;other biological processes	nucleus;other cell component
High	Q13356	RING-type E3 ubiquitin-protein ligase PPIL2 OS=Homo sapiens OX=9606 GN=PPIL2 PE=1 SV=1	1.56	3	1	1	1	520	58.8	8.78	0	PPIL2	protein metabolism;RNA metabolism OR transcription;other metabolic processes;other biological processes	plasma membrane;other membranes;ER/Golgi;nucleus;other cell component	other molecular function
High	Q8TA86	Retinitis pigmentosa 9 protein OS=Homo sapiens OX=9606 GN=RP9 PE=1 SV=2	1.55	4	1	1	1	221	26.1	9.79	2.19	RP9	RNA metabolism OR transcription;other metabolic processes;other biological processes	other membranes;ER/Golgi;nucleus	other molecular function
High	O75746	Electrogenic aspartate/glutamate antiporter SLC25A12, mitochondrial OS=Homo sapiens OX=9606 GN=SLC25A12 PE=1 SV=2	1.53	1	1	1	1	678	74.7	8.38	2.46	SLC25A12	other metabolic processes;transport;other biological processes	other membranes;mitochondrion	transporter activity;other molecular function	5502077
High	Q9H8M2	Bromodomain-containing protein 9 OS=Homo sapiens OX=9606 GN=BRD9 PE=1 SV=2	1.514	2	1	1	1	597	67	6.19	0	BRD9	cell organization and biogenesis;other biological processes	nucleus;other cell component	nucleic acid binding activity;other molecular function
High	P78371	T-complex protein 1 subunit beta OS=Homo sapiens OX=9606 GN=CCT2 PE=1 SV=4	1.507	1	1	1	1	535	57.5	6.46	1.69	CCT2	cell organization and biogenesis;protein metabolism;other metabolic processes;other biological processes	non-structural extracellular;cytosol;cytoskeleton;other cytoplasmic organelle;other cell component	other molecular function	4905753
High	P40938	Replication factor C subunit 3 OS=Homo sapiens OX=9606 GN=RFC3 PE=1 SV=2	1.5	3	1	1	1	356	40.5	8.34	0	RFC3	cell organization and biogenesis;DNA metabolism;other metabolic processes;stress response;other biological processes	nucleus;other cell component	nucleic acid binding activity;other molecular function	712284
High	Q702N8	Xin actin-binding repeat-containing protein 1 OS=Homo sapiens OX=9606 GN=XIRP1 PE=1 SV=1	1.494	0	1	1	1	1843	198.4	6.15	0	XIRP1	cell organization and biogenesis;other biological processes	other cell component	cytoskeletal activity	58612268
High	P28799	Progranulin OS=Homo sapiens OX=9606 GN=GRN PE=1 SV=2	1.488	2	1	1	1	593	63.5	6.83	0	GRN	cell organization and biogenesis;stress response;transport;developmental processes;signal transduction;other biological processes	non-structural extracellular;plasma membrane;other membranes;ER/Golgi;other cytoplasmic organelle	signal transduction activity or receptor binding;other molecular function
High	Q2TBE0	CWF19-like protein 2 OS=Homo sapiens OX=9606 GN=CWF19L2 PE=1 SV=4	1.463	2	1	1	1	894	103.7	8.65	0	CWF19L2	RNA metabolism OR transcription;other metabolic processes	nucleus		8017432
High	Q9NVF7	F-box only protein 28 OS=Homo sapiens OX=9606 GN=FBXO28 PE=1 SV=1	1.456	3	1	1	1	368	41.1	9.55	2.14	FBXO28	protein metabolism;other metabolic processes	other cell component	other molecular function	3.55477e+06
High	O75940	Survival of motor neuron-related-splicing factor 30 OS=Homo sapiens OX=9606 GN=SMNDC1 PE=1 SV=1	1.452	5	1	1	1	238	26.7	7.24	0	SMNDC1	RNA metabolism OR transcription;other metabolic processes;other biological processes	nucleus;other cell component		13501904
High	P48594	Serpin B4 OS=Homo sapiens OX=9606 GN=SERPINB4 PE=1 SV=2	1.449	2	1	2	1	390	44.8	6.21	0	SERPINB4	other biological processes	non-structural extracellular;plasma membrane;other membranes;cytosol	enzyme regulator activity;other molecular function	3.27152e+06
High	Q15393	Splicing factor 3B subunit 3 OS=Homo sapiens OX=9606 GN=SF3B3 PE=1 SV=4	1.439	1	1	1	1	1217	135.5	5.26	0	SF3B3	cell organization and biogenesis;RNA metabolism OR transcription;other metabolic processes;other biological processes	nucleus;other cell component	nucleic acid binding activity;other molecular function
High	Q12796	Proline-rich nuclear receptor coactivator 1 OS=Homo sapiens OX=9606 GN=PNRC1 PE=1 SV=1	1.439	2	1	1	1	327	35.2	10.51	2.14	PNRC1	RNA metabolism OR transcription;other metabolic processes	nucleus;other cell component		5.0996e+06
Medium	Q8IVT5	Kinase suppressor of Ras 1 OS=Homo sapiens OX=9606 GN=KSR1 PE=1 SV=3	1.414	1	1	1	1	923	102.1	8.66	0	KSR1	other metabolic processes;signal transduction;other biological processes	plasma membrane;other membranes;cytosol;ER/Golgi;other cell component	kinase activity;other molecular function
Medium	Q9Y4E5	E3 SUMO-protein ligase ZNF451 OS=Homo sapiens OX=9606 GN=ZNF451 PE=1 SV=2	1.41	1	1	1	1	1061	121.4	6.77	0	ZNF451	protein metabolism;other metabolic processes;other biological processes	nucleus	nucleic acid binding activity;other molecular function	3486743
Medium	P01023	Alpha-2-macroglobulin OS=Homo sapiens OX=9606 GN=A2M PE=1 SV=3	1.383	0	1	1	1	1474	163.2	6.46	0	A2M	stress response;developmental processes;other biological processes	non-structural extracellular;other cell component	signal transduction activity or receptor binding;enzyme regulator activity;other molecular function	2.62024e+06
Medium	Q9P0U1	Mitochondrial import receptor subunit TOM7 homolog OS=Homo sapiens OX=9606 GN=TOMM7 PE=1 SV=1	1.376	13	1	1	1	55	6.2	10.29	0	TOMM7	cell organization and biogenesis;stress response;transport;other biological processes	other membranes;mitochondrion	transporter activity	29574260
Medium	P0DN80	Olfactory receptor 5H8 OS=Homo sapiens OX=9606 GN=OR5H8 PE=3 SV=1	1.361	7	1	1	1	308	34.7	7.42	0	OR5H8	signal transduction;other biological processes	plasma membrane;other membranes	other molecular function	533836
Medium	P62258	14-3-3 protein epsilon OS=Homo sapiens OX=9606 GN=YWHAE PE=1 SV=1	1.341	4	1	1	1	255	29.2	4.74	0	YWHAE	stress response;developmental processes;signal transduction;other biological processes	other membranes;cytosol;mitochondrion;nucleus;other cell component	other molecular function	2402250
Medium	Q6UXV4	MICOS complex subunit MIC27 OS=Homo sapiens OX=9606 GN=APOOL PE=1 SV=1	1.335	4	1	1	1	268	29.1	9.52	1.71	APOOL	cell organization and biogenesis	non-structural extracellular;other membranes;mitochondrion;other cell component
Medium	O60678	Protein arginine N-methyltransferase 3 OS=Homo sapiens OX=9606 GN=PRMT3 PE=1 SV=4	1.318	2	1	1	1	531	59.9	5.35	2.13	PRMT3	other metabolic processes;other biological processes	cytosol;nucleus;other cell component	translation activity;other molecular function	6361713
Medium	P10599	Thioredoxin OS=Homo sapiens OX=9606 GN=TXN PE=1 SV=3	1.317	9	1	1	1	105	11.7	4.92	1.88	TXN	other metabolic processes;stress response;other biological processes	non-structural extracellular;cytosol;nucleus;other cell component	other molecular function	5218564
Medium	Q9NRC6	Spectrin beta chain, non-erythrocytic 5 OS=Homo sapiens OX=9606 GN=SPTBN5 PE=1 SV=2	1.317	0	1	1	1	3674	416.5	6.65	0	SPTBN5	cell organization and biogenesis;transport	plasma membrane;other membranes;cytosol;cytoskeleton;other cell component	cytoskeletal activity;other molecular function	58612268
Medium	P39748	Flap endonuclease 1 OS=Homo sapiens OX=9606 GN=FEN1 PE=1 SV=1	1.305	3	1	1	1	380	42.6	8.62	1.88	FEN1	cell cycle OR cell proliferation;cell organization and biogenesis;DNA metabolism;RNA metabolism OR transcription;other metabolic processes;stress response;other biological processes	mitochondrion;nucleus;other cell component	nucleic acid binding activity;other molecular function	3701073
Medium	Q9UH62	Armadillo repeat-containing X-linked protein 3 OS=Homo sapiens OX=9606 GN=ARMCX3 PE=1 SV=1	1.301	3	1	1	1	379	42.5	8.37	0	ARMCX3	cell organization and biogenesis;transport;other biological processes	other membranes;cytosol;mitochondrion;nucleus;other cell component		4.10858e+06
Medium	Q9BRH9	Zinc finger protein 251 OS=Homo sapiens OX=9606 GN=ZNF251 PE=1 SV=4	1.281	2	1	1	1	671	75.7	9.17	0	ZNF251	other biological processes	nucleus	nucleic acid binding activity;other molecular function
Medium	A6NNT2	Uncharacterized protein C16orf96 OS=Homo sapiens OX=9606 GN=C16orf96 PE=4 SV=3	1.278	2	1	1	1	1141	125	7.03	0	C16orf96				4.10834e+06
Medium	Q16531	DNA damage-binding protein 1 OS=Homo sapiens OX=9606 GN=DDB1 PE=1 SV=1	1.273	3	1	1	1	1140	126.9	5.26	0	DDB1	cell-cell signaling;cell cycle OR cell proliferation;cell organization and biogenesis;protein metabolism;DNA metabolism;other metabolic processes;stress response;signal transduction;other biological processes	nucleus;other cell component	nucleic acid binding activity;other molecular function
Medium	Q9NV06	DDB1- and CUL4-associated factor 13 OS=Homo sapiens OX=9606 GN=DCAF13 PE=1 SV=2	1.253	2	1	1	1	445	51.4	9.19	2.37	DCAF13	cell cycle OR cell proliferation;cell organization and biogenesis;protein metabolism;RNA metabolism OR transcription;other metabolic processes;other biological processes	cytosol;cytoskeleton;nucleus;other cell component	other molecular function	12700478
Medium	O15347	High mobility group protein B3 OS=Homo sapiens OX=9606 GN=HMGB3 PE=1 SV=4	1.248	7	1	1	1	200	23	8.37	0	HMGB3	cell organization and biogenesis;DNA metabolism;other metabolic processes;stress response;other biological processes	nucleus;other cell component	nucleic acid binding activity
Medium	O60264	SWI/SNF-related matrix-associated actin-dependent regulator of chromatin subfamily A member 5 OS=Homo sapiens OX=9606 GN=SMARCA5 PE=1 SV=1	1.247	1	1	1	1	1052	121.8	8.09	0	SMARCA5	cell organization and biogenesis;DNA metabolism;RNA metabolism OR transcription;other metabolic processes;stress response;other biological processes	nucleus;other cell component	nucleic acid binding activity;other molecular function	3311033
Medium	Q5T749	Keratinocyte proline-rich protein OS=Homo sapiens OX=9606 GN=KPRP PE=1 SV=1	1.243	2	1	1	1	579	64.1	8.27	0	KPRP		other cell component
Medium	Q9Y2P8	RNA 3'-terminal phosphate cyclase-like protein OS=Homo sapiens OX=9606 GN=RCL1 PE=1 SV=3	1.224	4	1	1	1	373	40.8	9.26	0	RCL1	RNA metabolism OR transcription;other metabolic processes;other biological processes	nucleus;other cell component	other molecular function
Medium	Q494V2	Cilia- and flagella-associated protein 100 OS=Homo sapiens OX=9606 GN=CFAP100 PE=1 SV=1	1.222	2	1	1	1	611	71.1	7.11	0	CFAP100	cell organization and biogenesis;other biological processes	cytoskeleton	other molecular function	36083884
Medium	Q96IR2	Zinc finger protein 845 OS=Homo sapiens OX=9606 GN=ZNF845 PE=1 SV=3	1.216	3	1	2	1	970	113.1	9.33	0	ZNF845	other biological processes	nucleus	nucleic acid binding activity;other molecular function
Medium	A4QMS7	Cilia- and flagella-associated protein 90 OS=Homo sapiens OX=9606 GN=CFAP90 PE=1 SV=1	1.197	17	1	1	1	147	17	7.59	0	CFAP90		cytoskeleton		49078876
Medium	Q9H7C4	Syncoilin OS=Homo sapiens OX=9606 GN=SYNC PE=1 SV=3	1.195	2	1	1	1	482	55.3	4.61	0	SYNC	other biological processes	plasma membrane;other membranes;cytosol;cytoskeleton;other cell component
Medium	Q6NUQ4	Transmembrane protein 214 OS=Homo sapiens OX=9606 GN=TMEM214 PE=1 SV=2	1.193	1	1	1	1	689	77.1	9.14	0	TMEM214	other biological processes	other membranes;cytosol;cytoskeleton;ER/Golgi
Medium	P15918	V(D)J recombination-activating protein 1 OS=Homo sapiens OX=9606 GN=RAG1 PE=1 SV=2	1.181	2	1	1	1	1043	119	8.68	0	RAG1	cell organization and biogenesis;protein metabolism;DNA metabolism;other metabolic processes;developmental processes;other biological processes	nucleus;other cell component	nucleic acid binding activity;other molecular function	4559891
Medium	Q5VVM6	Coiled-coil domain-containing protein 30 OS=Homo sapiens OX=9606 GN=CCDC30 PE=2 SV=1	1.181	1	1	1	1	783	91.3	5.77	0	CCDC30				28104800
Medium	Q8TAD8	Smad nuclear-interacting protein 1 OS=Homo sapiens OX=9606 GN=SNIP1 PE=1 SV=1	1.179	2	1	1	1	396	45.8	9.99	0	SNIP1	cell organization and biogenesis;RNA metabolism OR transcription;other metabolic processes;signal transduction;other biological processes	cytosol;nucleus	nucleic acid binding activity	3.33291e+06
Medium	P11498	Pyruvate carboxylase, mitochondrial OS=Homo sapiens OX=9606 GN=PC PE=1 SV=2	1.176	1	1	1	1	1178	129.6	6.84	1.71	PC	other metabolic processes;other biological processes	cytosol;mitochondrion;other cell component	other molecular function
Medium	O75475	PC4 and SFRS1-interacting protein OS=Homo sapiens OX=9606 GN=PSIP1 PE=1 SV=1	1.173	2	1	1	1	530	60.1	9.13	0	PSIP1	cell organization and biogenesis;RNA metabolism OR transcription;other metabolic processes;stress response;other biological processes	cytosol;nucleus;other cell component	nucleic acid binding activity;other molecular function	10773754
Medium	Q9NPJ6	Mediator of RNA polymerase II transcription subunit 4 OS=Homo sapiens OX=9606 GN=MED4 PE=1 SV=1	1.159	5	1	1	1	270	29.7	5.1	0	MED4	cell organization and biogenesis;RNA metabolism OR transcription;other metabolic processes;other biological processes	nucleus	other molecular function	4.57911e+06
Medium	Q9P2E9	Ribosome-binding protein 1 OS=Homo sapiens OX=9606 GN=RRBP1 PE=1 SV=5	1.147	1	1	2	1	1410	152.4	8.6	1.66	RRBP1	protein metabolism;other metabolic processes;transport	other membranes;ER/Golgi;translational apparatus	other molecular function	12463914
Medium	O75414	Nucleoside diphosphate kinase 6 OS=Homo sapiens OX=9606 GN=NME6 PE=1 SV=3	1.141	6	1	1	1	186	21.1	8.32	0	NME6	other metabolic processes;other biological processes	mitochondrion	kinase activity;other molecular function	49679996
Medium	P36957	Dihydrolipoyllysine-residue succinyltransferase component of 2-oxoglutarate dehydrogenase complex, mitochondrial OS=Homo sapiens OX=9606 GN=DLST PE=1 SV=4	1.13	2	1	1	1	453	48.7	8.95	0	DLST	protein metabolism;other metabolic processes	cytosol;mitochondrion;nucleus;other cell component	other molecular function	713369
Medium	Q8WYP5	Protein ELYS OS=Homo sapiens OX=9606 GN=AHCTF1 PE=1 SV=3	1.128	1	1	1	1	2266	252.3	6.6	0	AHCTF1	cell cycle OR cell proliferation;cell organization and biogenesis;transport;other biological processes	other membranes;cytosol;nucleus;other cell component	nucleic acid binding activity
Medium	Q92608	Dedicator of cytokinesis protein 2 OS=Homo sapiens OX=9606 GN=DOCK2 PE=1 SV=2	1.124	0	1	1	1	1830	211.8	6.87	0	DOCK2	cell cycle OR cell proliferation;cell organization and biogenesis;transport;signal transduction;other biological processes	non-structural extracellular;plasma membrane;other membranes;cytosol;cytoskeleton;other cell component	signal transduction activity or receptor binding;enzyme regulator activity;other molecular function
Medium	Q5VTB9	E3 ubiquitin-protein ligase RNF220 OS=Homo sapiens OX=9606 GN=RNF220 PE=1 SV=1	1.122	2	1	1	1	566	62.7	6.04	1.68	RNF220	protein metabolism;other metabolic processes;developmental processes;other biological processes	nucleus;other cell component	other molecular function	5.96241e+06
Medium	Q86U90	Threonylcarbamoyl-AMP synthase OS=Homo sapiens OX=9606 GN=YRDC PE=1 SV=1	1.116	3	1	1	1	279	29.3	8.57	0	YRDC	RNA metabolism OR transcription;other metabolic processes;other biological processes	plasma membrane;other membranes;mitochondrion;other cell component	nucleic acid binding activity;other molecular function	6.93056e+06
Medium	P61626	Lysozyme C OS=Homo sapiens OX=9606 GN=LYZ PE=1 SV=1	1.108	6	1	1	1	148	16.5	9.16	2.17	LYZ	other metabolic processes;stress response;other biological processes	non-structural extracellular;other cytoplasmic organelle;other cell component	other molecular function	4.12488e+06
Medium	P31025	Lipocalin-1 OS=Homo sapiens OX=9606 GN=LCN1 PE=1 SV=1	1.101	5	1	1	1	176	19.2	5.58	0	LCN1	protein metabolism;other biological processes	non-structural extracellular	signal transduction activity or receptor binding;enzyme regulator activity;other molecular function	2.89703e+06
Medium	Q53FD0	Zinc finger C2HC domain-containing protein 1C OS=Homo sapiens OX=9606 GN=ZC2HC1C PE=1 SV=3	1.091	3	1	1	1	456	51.6	9.55	0	ZC2HC1C			other molecular function	5.52108e+06
Medium	Q14CB8	Rho GTPase-activating protein 19 OS=Homo sapiens OX=9606 GN=ARHGAP19 PE=1 SV=1	1.091	3	1	1	1	494	55.7	9.36	0	ARHGAP19	signal transduction;other biological processes	plasma membrane;other membranes;cytosol;nucleus;other cell component	enzyme regulator activity	23882470
Medium	Q9NUG6	p53 and DNA damage-regulated protein 1 OS=Homo sapiens OX=9606 GN=PDRG1 PE=1 SV=2	1.079	7	1	1	1	133	15.5	6.06	0	PDRG1	protein metabolism;other metabolic processes;other biological processes	other cell component	other molecular function	36259076
Medium	Q7RTR2	NLR family CARD domain-containing protein 3 OS=Homo sapiens OX=9606 GN=NLRC3 PE=1 SV=2	1.078	1	1	1	1	1065	114.6	8.29	0	NLRC3	signal transduction;other biological processes	cytosol;cytoskeleton;other cell component	other molecular function	26443856
Medium	Q08211	ATP-dependent RNA helicase A OS=Homo sapiens OX=9606 GN=DHX9 PE=1 SV=4	1.075	1	1	1	1	1270	140.9	6.84	0	DHX9	cell organization and biogenesis;DNA metabolism;RNA metabolism OR transcription;other metabolic processes;stress response;transport;other biological processes	cytosol;cytoskeleton;nucleus;other cell component	translation activity;nucleic acid binding activity;other molecular function	1.33095e+06
Medium	O60870	DNA/RNA-binding protein KIN17 OS=Homo sapiens OX=9606 GN=KIN PE=1 SV=2	1.059	3	1	1	1	393	45.3	8.95	0	KIN	DNA metabolism;RNA metabolism OR transcription;other metabolic processes;stress response	nucleus;other cell component	nucleic acid binding activity;other molecular function
Medium	P49759	Dual specificity protein kinase CLK1 OS=Homo sapiens OX=9606 GN=CLK1 PE=1 SV=2	1.051	1	1	1	1	484	57.3	8.87	0	CLK1	other metabolic processes;other biological processes	nucleus	kinase activity;other molecular function	6.21596e+06
Medium	A0AVK6	Transcription factor E2F8 OS=Homo sapiens OX=9606 GN=E2F8 PE=1 SV=1	1.048	1	1	2	1	867	94.1	8.98	1.67	E2F8	cell cycle OR cell proliferation;developmental processes;other biological processes	cytosol;nucleus;other cell component	nucleic acid binding activity;other molecular function	44921044
Medium	Q92925	SWI/SNF-related matrix-associated actin-dependent regulator of chromatin subfamily D member 2 OS=Homo sapiens OX=9606 GN=SMARCD2 PE=1 SV=3	1.029	2	1	1	1	531	58.9	9.64	0	SMARCD2	cell organization and biogenesis;other biological processes	nucleus;other cell component	other molecular function	248811056
Medium	Q9H3U5	Major facilitator superfamily domain-containing protein 1 OS=Homo sapiens OX=9606 GN=MFSD1 PE=2 SV=2	1.024	3	1	1	1	465	51.2	6.74	0	MFSD1	transport;other biological processes	other membranes;other cytoplasmic organelle	transporter activity;other molecular function	7.18115e+06
Medium	Q9NXS3	Kelch-like protein 28 OS=Homo sapiens OX=9606 GN=KLHL28 PE=2 SV=2	1.024	2	1	1	1	571	64.2	6.14	0	KLHL28				2.89925e+06
Medium	Q9NR45	Sialic acid synthase OS=Homo sapiens OX=9606 GN=NANS PE=1 SV=2	1.016	3	1	2	1	359	40.3	6.74	0	NANS	other metabolic processes	cytosol;other cell component	other molecular function	31526654
Medium	P0DP04	Immunoglobulin heavy variable 3-43D OS=Homo sapiens OX=9606 GN=IGHV3-43D PE=3 SV=1	1.014	6	1	1	1	118	13	5.41	2.19	IGHV3-43D	other biological processes	non-structural extracellular;plasma membrane;other membranes;other cell component	other molecular function	31934858
Medium	Q8TED0	U3 small nucleolar RNA-associated protein 15 homolog OS=Homo sapiens OX=9606 GN=UTP15 PE=1 SV=3	0.987	3	1	1	1	518	58.4	9.11	0	UTP15	RNA metabolism OR transcription;other metabolic processes;other biological processes	ER/Golgi;nucleus;other cell component		3.5659e+06
Medium	Q6UX73	UPF0764 protein C16orf89 OS=Homo sapiens OX=9606 GN=C16orf89 PE=1 SV=2	0.982	6	1	1	1	402	45.4	6.19	0	C16orf89		other membranes;cytosol	other molecular function
Medium	Q8TF72	Protein Shroom3 OS=Homo sapiens OX=9606 GN=SHROOM3 PE=1 SV=2	0.975	0	1	1	1	1996	216.7	7.8	1.65	SHROOM3	cell organization and biogenesis;developmental processes;other biological processes	plasma membrane;other membranes;cytoskeleton;other cell component	cytoskeletal activity	11809018
Medium	O75147	Obscurin-like protein 1 OS=Homo sapiens OX=9606 GN=OBSL1 PE=1 SV=4	0.971	0	1	1	1	1896	206.8	5.63	0	OBSL1	cell organization and biogenesis;developmental processes;other biological processes	cytosol;cytoskeleton;ER/Golgi;other cell component	other molecular function
Medium	O75037	Kinesin-like protein KIF21B OS=Homo sapiens OX=9606 GN=KIF21B PE=1 SV=2	0.971	0	1	1	1	1637	182.5	7.08	0	KIF21B	other biological processes	cytoskeleton;other cell component	cytoskeletal activity;other molecular function
Medium	Q9UGM5	Fetuin-B OS=Homo sapiens OX=9606 GN=FETUB PE=1 SV=2	0.958	4	1	1	1	382	42	6.83	0	FETUB	other biological processes	non-structural extracellular	enzyme regulator activity
Medium	A6NKU9	Speedy protein E3 OS=Homo sapiens OX=9606 GN=SPDYE3 PE=2 SV=2	0.957	5	1	1	1	549	63.9	6.35	0	SPDYE3			other molecular function	85321344
Medium	Q14687	Genetic suppressor element 1 OS=Homo sapiens OX=9606 GN=GSE1 PE=1 SV=3	0.954	1	1	1	1	1217	136.1	7.74	0	GSE1				3.29067e+06
Medium	A4D263	Protein SPMIP7 OS=Homo sapiens OX=9606 GN=SPMIP7 PE=1 SV=2	0.95	2	1	1	1	438	49.6	8.48	0	SPMIP7	other biological processes			114624424
Medium	P68543	UBX domain-containing protein 2A OS=Homo sapiens OX=9606 GN=UBXN2A PE=1 SV=1	0.948	3	1	1	1	259	29.3	6.25	1.79	UBXN2A	cell organization and biogenesis;protein metabolism;other metabolic processes;other biological processes	cytosol;ER/Golgi;nucleus	signal transduction activity or receptor binding;other molecular function	88942544
Medium	B9A064	Immunoglobulin lambda-like polypeptide 5 OS=Homo sapiens OX=9606 GN=IGLL5 PE=1 SV=2	0.946	4	1	1	1	214	23	8.84	0	IGLL5	other biological processes	other cell component	other molecular function	42282612
Medium	P69905	Hemoglobin subunit alpha OS=Homo sapiens OX=9606 GN=HBA2 PE=1 SV=2	0.942	5	1	1	1	142	15.2	8.68	0	HBA1; HBA2	other metabolic processes;stress response;transport;other biological processes	non-structural extracellular;cytosol;other cell component	other molecular function	3.73385e+06
Medium	A4D1P6	WD repeat-containing protein 91 OS=Homo sapiens OX=9606 GN=WDR91 PE=1 SV=2	0.938	2	1	1	1	747	83.3	6.58	0	WDR91	transport;other biological processes	other membranes;cytosol;other cytoplasmic organelle	enzyme regulator activity	3.57094e+06
Medium	Q9UII4	E3 ISG15--protein ligase HERC5 OS=Homo sapiens OX=9606 GN=HERC5 PE=1 SV=2	0.934	1	1	1	1	1024	116.8	7.65	0	HERC5	protein metabolism;other metabolic processes;stress response;other biological processes	cytosol;other cell component	other molecular function	4483512
Medium	Q9NPE3	H/ACA ribonucleoprotein complex subunit 3 OS=Homo sapiens OX=9606 GN=NOP10 PE=1 SV=1	0.909	14	1	1	1	64	7.7	9.99	0	NOP10	cell organization and biogenesis;DNA metabolism;RNA metabolism OR transcription;other metabolic processes	nucleus;other cell component	nucleic acid binding activity
Medium	Q9UQB3	Catenin delta-2 OS=Homo sapiens OX=9606 GN=CTNND2 PE=1 SV=3	0.909	1	1	1	1	1225	132.6	7.74	1.6	CTNND2	cell adhesion;cell-cell signaling;cell organization and biogenesis;developmental processes;signal transduction;other biological processes	plasma membrane;other membranes;nucleus;other cell component	other molecular function
Medium	A6NMY6	Putative annexin A2-like protein OS=Homo sapiens OX=9606 GN=ANXA2P2 PE=5 SV=2	0.908	3	1	1	1	339	38.6	6.95	0	ANXA2P2	transport	non-structural extracellular;extracellular matrix;plasma membrane;other membranes;nucleus;other cell component	transporter activity;enzyme regulator activity;cytoskeletal activity;other molecular function	1.91692e+06
Medium	Q9Y265	RuvB-like 1 OS=Homo sapiens OX=9606 GN=RUVBL1 PE=1 SV=1	0.908	3	1	1	1	456	50.2	6.42	0	RUVBL1	cell cycle OR cell proliferation;cell organization and biogenesis;DNA metabolism;other metabolic processes;stress response;other biological processes	other membranes;cytosol;cytoskeleton;nucleus;other cell component	other molecular function
Medium	Q9BUZ4	TNF receptor-associated factor 4 OS=Homo sapiens OX=9606 GN=TRAF4 PE=1 SV=1	0.903	6	1	1	1	470	53.5	8.15	0	TRAF4	protein metabolism;other metabolic processes;stress response;developmental processes;signal transduction;other biological processes	plasma membrane;other membranes;cytosol;cytoskeleton;nucleus;other cell component	signal transduction activity or receptor binding;other molecular function

## Sheet: File S2
File S2. Details of the proteins pulled down by anti-IgG conjugated beads
Protein FDR Confidence: Combined	Accession	Description	Sum PEP Score	Coverage [%]	# Peptides	# PSMs	# Unique Peptides	# AAs	MW [kDa]	calc. pI	Score Sequest HT: Sequest HT	Gene Symbol	Biological Process	Cellular Component	Molecular Function	Abundances (Normalized): F1: Sample	Modifications
High	P04264	Keratin, type II cytoskeletal 1 OS=Homo sapiens OX=9606 GN=KRT1 PE=1 SV=6	211.303	48	39	121	35	644	66	8.12	230.6	KRT1	cell organization and biogenesis;protein metabolism;other metabolic processes;stress response;other biological processes	non-structural extracellular;plasma membrane;other membranes;cytosol;cytoskeleton;other cell component	bone, tooth or skin structural activity;other molecular function	4408755023
High	P23396	Small ribosomal subunit protein uS3 OS=Homo sapiens OX=9606 GN=RPS3 PE=1 SV=2	192.526	86	28	205	28	243	26.7	9.66	477.07	RPS3	cell cycle OR cell proliferation;cell organization and biogenesis;protein metabolism;DNA metabolism;other metabolic processes;stress response;other biological processes	plasma membrane;other membranes;cytosol;cytoskeleton;mitochondrion;ER/Golgi;translational apparatus;nucleus;other cell component	cytoskeletal activity;nucleic acid binding activity;other molecular function	2.30305e+10
High	P13645	Keratin, type I cytoskeletal 10 OS=Homo sapiens OX=9606 GN=KRT10 PE=1 SV=6	169.835	44	33	85	28	584	58.8	5.21	176.55	KRT10	cell organization and biogenesis;protein metabolism;other metabolic processes;other biological processes	plasma membrane;cytosol;cytoskeleton;other cell component	bone, tooth or skin structural activity;other molecular function	3.2479e+09
High	P35908	Keratin, type II cytoskeletal 2 epidermal OS=Homo sapiens OX=9606 GN=KRT2 PE=1 SV=2	151.011	65	38	83	29	639	65.4	8	122.61	KRT2	cell cycle OR cell proliferation;cell organization and biogenesis;protein metabolism;other metabolic processes;other biological processes	plasma membrane;cytosol;cytoskeleton;other cell component	bone, tooth or skin structural activity;cytoskeletal activity	1.34291e+09
High	Q14980	Nuclear mitotic apparatus protein 1 OS=Homo sapiens OX=9606 GN=NUMA1 PE=1 SV=2	150.533	26	41	53	41	2115	238.1	5.78	83.89	NUMA1	cell cycle OR cell proliferation;cell organization and biogenesis;other biological processes	plasma membrane;other membranes;cytosol;cytoskeleton;nucleus;other cell component	cytoskeletal activity;other molecular function	3.84707e+08
High	P62263	Small ribosomal subunit protein uS11 OS=Homo sapiens OX=9606 GN=RPS14 PE=1 SV=3	147.357	42	10	72	10	151	16.3	10.05	197.58	RPS14	cell organization and biogenesis;protein metabolism;RNA metabolism OR transcription;other metabolic processes;other biological processes	cytosol;translational apparatus;nucleus;other cell component	nucleic acid binding activity;other molecular function	8988848546
High	P48634	Protein PRRC2A OS=Homo sapiens OX=9606 GN=PRRC2A PE=1 SV=3	147.346	23	35	49	35	2157	228.7	9.45	91.92	PRRC2A	other biological processes	plasma membrane;other membranes;cytosol;nucleus		4.07516e+08
High	P61247	Small ribosomal subunit protein eS1 OS=Homo sapiens OX=9606 GN=RPS3A PE=1 SV=2	136.576	69	23	111	23	264	29.9	9.73	196.81	RPS3A	protein metabolism;other metabolic processes;other biological processes	cytosol;ER/Golgi;translational apparatus;nucleus;other cell component	nucleic acid binding activity;other molecular function	1.02629e+10
High	P62701	Small ribosomal subunit protein eS4, X isoform OS=Homo sapiens OX=9606 GN=RPS4X PE=1 SV=2	135.142	68	22	121	22	263	29.6	10.15	255.34	RPS4X	protein metabolism;other metabolic processes;other biological processes	cytosol;translational apparatus;nucleus;other cell component	nucleic acid binding activity;other molecular function	1.42073e+10
High	P08708	Small ribosomal subunit protein eS17 OS=Homo sapiens OX=9606 GN=RPS17 PE=1 SV=2	124.589	67	12	78	12	135	15.5	9.85	152.05	RPS17	protein metabolism;RNA metabolism OR transcription;other metabolic processes;other biological processes	cytosol;translational apparatus;nucleus;other cell component	other molecular function	5415896096
High	P32969	Large ribosomal subunit protein uL6 OS=Homo sapiens OX=9606 GN=RPL9P9 PE=1 SV=1	117.667	61	13	74	13	192	21.9	9.95	164.27	RPL9; RPL9P7; RPL9P8; RPL9P9	protein metabolism;other metabolic processes	cytosol;translational apparatus;other cell component	nucleic acid binding activity;other molecular function	3.4762e+09
High	P68104	Elongation factor 1-alpha 1 OS=Homo sapiens OX=9606 GN=EEF1A1 PE=1 SV=1	116.995	42	16	74	16	462	50.1	9.01	152.19	EEF1A1	protein metabolism;other metabolic processes;other biological processes	non-structural extracellular;plasma membrane;other membranes;cytosol;cytoskeleton;translational apparatus;nucleus;other cytoplasmic organelle;other cell component	nucleic acid binding activity;other molecular function	2.78913e+09
High	P62081	Small ribosomal subunit protein eS7 OS=Homo sapiens OX=9606 GN=RPS7 PE=1 SV=1	115.839	63	16	83	16	194	22.1	10.1	165.06	RPS7	protein metabolism;RNA metabolism OR transcription;other metabolic processes;developmental processes;other biological processes	cytosol;cytoskeleton;ER/Golgi;translational apparatus;nucleus;other cell component	enzyme regulator activity;nucleic acid binding activity;other molecular function	10865175144
High	Q14498	RNA-binding protein 39 OS=Homo sapiens OX=9606 GN=RBM39 PE=1 SV=2	113.535	36	17	50	15	530	59.3	10.1	106.17	RBM39	RNA metabolism OR transcription;other metabolic processes;other biological processes	cytoskeleton;nucleus;other cell component	other molecular function	1218627531
High	P35527	Keratin, type I cytoskeletal 9 OS=Homo sapiens OX=9606 GN=KRT9 PE=1 SV=3	113.237	40	21	44	20	623	62	5.24	93.12	KRT9	cell organization and biogenesis;other biological processes	cytosol;cytoskeleton	cytoskeletal activity	9.56362e+08
High	Q15014	Mortality factor 4-like protein 2 OS=Homo sapiens OX=9606 GN=MORF4L2 PE=1 SV=1	106.299	56	15	32	13	288	32.3	9.72	75.03	MORF4L2	cell organization and biogenesis;DNA metabolism;other metabolic processes;stress response;other biological processes	plasma membrane;other membranes;nucleus;other cell component		4.66809e+08
High	P62841	Small ribosomal subunit protein uS19 OS=Homo sapiens OX=9606 GN=RPS15 PE=1 SV=2	106.299	50	5	65	5	145	17	10.39	93.35	RPS15	cell organization and biogenesis;protein metabolism;RNA metabolism OR transcription;other metabolic processes;transport;developmental processes;other biological processes	cytosol;translational apparatus;nucleus;other cell component	enzyme regulator activity;nucleic acid binding activity;other molecular function	2.15365e+09
High	Q00839	Heterogeneous nuclear ribonucleoprotein U OS=Homo sapiens OX=9606 GN=HNRNPU PE=1 SV=6	106.299	26	24	54	24	825	90.5	6	86.64	HNRNPU	cell cycle OR cell proliferation;cell organization and biogenesis;RNA metabolism OR transcription;other metabolic processes;transport;developmental processes;other biological processes	cytosol;cytoskeleton;nucleus;other cell component	cytoskeletal activity;nucleic acid binding activity;other molecular function	1.82807e+09
High	P62750	Large ribosomal subunit protein uL23 OS=Homo sapiens OX=9606 GN=RPL23A PE=1 SV=1	106.299	52	13	94	13	156	17.7	10.45	153.4	RPL23A	cell organization and biogenesis;protein metabolism;other metabolic processes	cytosol;translational apparatus;nucleus;other cell component	nucleic acid binding activity;other molecular function	7.2166e+09
High	Q9BY77	Polymerase delta-interacting protein 3 OS=Homo sapiens OX=9606 GN=POLDIP3 PE=1 SV=2	106.299	51	19	37	19	421	46.1	9.99	71.92	POLDIP3	other metabolic processes;transport;other biological processes	cytosol;nucleus;other cell component	nucleic acid binding activity;other molecular function	6.98544e+08
High	Q2NL82	Pre-rRNA-processing protein TSR1 homolog OS=Homo sapiens OX=9606 GN=TSR1 PE=1 SV=1	106.299	24	16	30	16	804	91.8	7.42	50.61	TSR1	RNA metabolism OR transcription;other metabolic processes	cytosol;nucleus;other cell component	nucleic acid binding activity;other molecular function	2.98792e+08
High	Q96AG4	Leucine-rich repeat-containing protein 59 OS=Homo sapiens OX=9606 GN=LRRC59 PE=1 SV=1	106.299	50	14	45	14	307	34.9	9.57	85.87	LRRC59	signal transduction	other membranes;mitochondrion;ER/Golgi;nucleus;other cell component		1484438254
High	Q9H0A0	RNA cytidine acetyltransferase OS=Homo sapiens OX=9606 GN=NAT10 PE=1 SV=2	106.299	28	27	44	27	1025	115.7	8.27	59.17	NAT10	protein metabolism;RNA metabolism OR transcription;other metabolic processes;other biological processes	nucleus;other cell component	nucleic acid binding activity;other molecular function	6.46861e+08
High	P62249	Small ribosomal subunit protein uS9 OS=Homo sapiens OX=9606 GN=RPS16 PE=1 SV=2	106.299	71	17	98	17	146	16.4	10.21	172.03	RPS16	protein metabolism;RNA metabolism OR transcription;other metabolic processes;other biological processes	cytosol;translational apparatus;nucleus;other cell component	nucleic acid binding activity;other molecular function	17220707887
High	Q9NVP1	ATP-dependent RNA helicase DDX18 OS=Homo sapiens OX=9606 GN=DDX18 PE=1 SV=2	106.299	35	19	43	19	670	75.4	9.5	80.84	DDX18	RNA metabolism OR transcription;other metabolic processes	nucleus;other cell component	other molecular function	5.28618e+08
High	P62269	Small ribosomal subunit protein uS13 OS=Homo sapiens OX=9606 GN=RPS18 PE=1 SV=3	106.299	60	20	109	20	152	17.7	10.99	224.82	RPS18	protein metabolism;other metabolic processes	cytosol;translational apparatus;nucleus;other cell component	nucleic acid binding activity;other molecular function	2.18362e+10
High	Q9NX58	Cell growth-regulating nucleolar protein OS=Homo sapiens OX=9606 GN=LYAR PE=1 SV=3	106.299	31	11	29	11	379	43.6	9.57	50.63	LYAR	RNA metabolism OR transcription;other metabolic processes;stress response;other biological processes	nucleus;other cell component	nucleic acid binding activity;other molecular function	2.60136e+08
High	Q9NYF8	Bcl-2-associated transcription factor 1 OS=Homo sapiens OX=9606 GN=BCLAF1 PE=1 SV=2	106.299	21	17	32	16	920	106.1	9.98	50.76	BCLAF1	stress response;other biological processes	nucleus;other cell component	nucleic acid binding activity;other molecular function	3.66302e+08
High	P62280	Small ribosomal subunit protein uS17 OS=Homo sapiens OX=9606 GN=RPS11 PE=1 SV=3	106.299	60	17	85	17	158	18.4	10.3	157.05	RPS11	protein metabolism;other metabolic processes;other biological processes	cytosol;translational apparatus;nucleus;other cell component	nucleic acid binding activity;other molecular function	8.05773e+09
High	Q9UJV9	Probable ATP-dependent RNA helicase DDX41 OS=Homo sapiens OX=9606 GN=DDX41 PE=1 SV=2	106.299	37	19	33	19	622	69.8	6.84	41.87	DDX41	cell cycle OR cell proliferation;RNA metabolism OR transcription;other metabolic processes;other biological processes	cytosol;nucleus	other molecular function	2.85943e+08
High	P18621	Large ribosomal subunit protein uL22 OS=Homo sapiens OX=9606 GN=RPL17 PE=1 SV=3	106.299	47	9	36	9	184	21.4	10.17	58.78	RPL17	protein metabolism;other metabolic processes	cytosol;translational apparatus;other cell component	other molecular function	1030846236
High	Q9Y295	Developmentally-regulated GTP-binding protein 1 OS=Homo sapiens OX=9606 GN=DRG1 PE=1 SV=1	106.299	53	18	34	18	367	40.5	8.9	53.06	DRG1	protein metabolism;other metabolic processes;other biological processes	cytosol;nucleus;other cell component	cytoskeletal activity;other molecular function	3.37315e+08
High	Q8NC51	SERPINE1 mRNA-binding protein 1 OS=Homo sapiens OX=9606 GN=SERBP1 PE=1 SV=2	106.299	34	15	31	15	408	44.9	8.65	50.13	SERBP1	cell organization and biogenesis;other biological processes	cytosol;nucleus;other cell component	translation activity;nucleic acid binding activity;other molecular function	6.36404e+08
High	P62244	Small ribosomal subunit protein uS8 OS=Homo sapiens OX=9606 GN=RPS15A PE=1 SV=2	106.299	80	14	78	14	130	14.8	10.13	136.89	RPS15A	protein metabolism;other metabolic processes;other biological processes	cytosol;translational apparatus;nucleus;other cell component	other molecular function	6.58986e+09
High	P46783	Small ribosomal subunit protein eS10 OS=Homo sapiens OX=9606 GN=RPS10 PE=1 SV=1	106.299	52	9	76	9	165	18.9	10.15	157.82	RPS10	protein metabolism;other metabolic processes	cytosol;translational apparatus;nucleus;other cell component	other molecular function	4177417550
High	Q9UNQ2	Probable dimethyladenosine transferase OS=Homo sapiens OX=9606 GN=DIMT1 PE=1 SV=1	106.299	52	15	40	15	313	35.2	9.99	69.49	DIMT1	RNA metabolism OR transcription;other metabolic processes;other biological processes	cytosol;nucleus;other cell component	other molecular function	5.47592e+08
High	Q9ULW0	Targeting protein for Xklp2 OS=Homo sapiens OX=9606 GN=TPX2 PE=1 SV=2	106.299	31	19	29	19	747	85.6	9.23	32.52	TPX2	cell cycle OR cell proliferation;cell organization and biogenesis;other biological processes	cytosol;cytoskeleton;nucleus;other cell component	other molecular function	2.27746e+08
High	P15880	Small ribosomal subunit protein uS5 OS=Homo sapiens OX=9606 GN=RPS2 PE=1 SV=2	106.299	40	13	41	13	293	31.3	10.24	85.79	RPS2	protein metabolism;other metabolic processes;other biological processes	cytosol;translational apparatus;nucleus;other cell component	nucleic acid binding activity;other molecular function	2.68566e+09
High	P22087	rRNA 2'-O-methyltransferase fibrillarin OS=Homo sapiens OX=9606 GN=FBL PE=1 SV=2	106.299	47	13	27	13	321	33.8	10.18	53.66	FBL	cell organization and biogenesis;RNA metabolism OR transcription;other metabolic processes;other biological processes	nucleus;other cell component	other molecular function	4.81976e+08
High	P62829	Large ribosomal subunit protein uL14 OS=Homo sapiens OX=9606 GN=RPL23 PE=1 SV=1	106.299	55	11	47	11	140	14.9	10.51	90.03	RPL23	cell cycle OR cell proliferation;cell organization and biogenesis;protein metabolism;other metabolic processes;transport;other biological processes	cytosol;translational apparatus;nucleus;other cell component	enzyme regulator activity;nucleic acid binding activity;other molecular function	5788490614
High	Q96TA2	ATP-dependent zinc metalloprotease YME1L1 OS=Homo sapiens OX=9606 GN=YME1L1 PE=1 SV=2	106.299	32	18	24	18	773	86.4	8.76	35.1	YME1L1	cell cycle OR cell proliferation;cell organization and biogenesis;protein metabolism;other metabolic processes;other biological processes	other membranes;mitochondrion;nucleus	other molecular function	1.6604e+08
High	Q9NVU7	Protein SDA1 homolog OS=Homo sapiens OX=9606 GN=SDAD1 PE=1 SV=3	106.299	25	16	36	16	687	79.8	9.25	36	SDAD1	transport;other biological processes	nucleus		3.75488e+08
High	O43290	U4/U6.U5 tri-snRNP-associated protein 1 OS=Homo sapiens OX=9606 GN=SART1 PE=1 SV=1	106.299	25	16	27	16	800	90.2	6.13	34.91	SART1	cell organization and biogenesis;RNA metabolism OR transcription;other metabolic processes;other biological processes	cytosol;ER/Golgi;nucleus;other cell component		203364008
High	Q9BVJ6	U3 small nucleolar RNA-associated protein 14 homolog A OS=Homo sapiens OX=9606 GN=UTP14A PE=1 SV=1	106.299	27	15	21	15	771	87.9	7.87	31.42	UTP14A	RNA metabolism OR transcription;other metabolic processes	cytosol;nucleus;other cell component		1.29052e+08
High	P62277	Small ribosomal subunit protein uS15 OS=Homo sapiens OX=9606 GN=RPS13 PE=1 SV=2	106.299	50	12	41	12	151	17.2	10.54	80.77	RPS13	protein metabolism;other metabolic processes;other biological processes	cytosol;translational apparatus;nucleus;other cell component	nucleic acid binding activity;other molecular function	2441527625
High	Q9Y2W1	Thyroid hormone receptor-associated protein 3 OS=Homo sapiens OX=9606 GN=THRAP3 PE=1 SV=2	106.299	19	18	26	17	955	108.6	10.15	37.6	THRAP3	RNA metabolism OR transcription;other metabolic processes;other biological processes	nucleus	nucleic acid binding activity;other molecular function	7.91571e+08
High	P46782	Small ribosomal subunit protein uS7 OS=Homo sapiens OX=9606 GN=RPS5 PE=1 SV=4	106.299	25	10	63	10	204	22.9	9.72	108.44	RPS5	cell organization and biogenesis;protein metabolism;other metabolic processes;other biological processes	cytosol;translational apparatus;nucleus;other cell component	nucleic acid binding activity;other molecular function	5.70904e+09
High	Q8IWS0	PHD finger protein 6 OS=Homo sapiens OX=9606 GN=PHF6 PE=1 SV=1	106.299	42	13	33	13	365	41.3	8.68	41.49	PHF6	developmental processes;other biological processes	nucleus;other cell component	cytoskeletal activity;nucleic acid binding activity;other molecular function	6.39387e+08
High	Q96GA3	Protein LTV1 homolog OS=Homo sapiens OX=9606 GN=LTV1 PE=1 SV=1	106.299	34	18	28	18	475	54.8	4.91	49.81	LTV1	transport;other biological processes	cytosol;nucleus;other cell component		3.64296e+08
High	Q86V81	THO complex subunit 4 OS=Homo sapiens OX=9606 GN=ALYREF PE=1 SV=3	106.299	35	6	34	6	257	26.9	11.15	73.89	ALYREF	DNA metabolism;RNA metabolism OR transcription;other metabolic processes;transport;other biological processes	cytosol;nucleus;other cell component	nucleic acid binding activity;other molecular function	1970824559
High	Q9BVP2	Guanine nucleotide-binding protein-like 3 OS=Homo sapiens OX=9606 GN=GNL3 PE=1 SV=2	106.299	34	17	34	16	549	62	9.16	57.47	GNL3	other biological processes	nucleus;other cell component	nucleic acid binding activity;other molecular function	3.88158e+08
High	P07437	Tubulin beta chain OS=Homo sapiens OX=9606 GN=TUBB PE=1 SV=2	106.299	41	13	23	4	444	49.6	4.89	37.55	TUBB	cell cycle OR cell proliferation;cell organization and biogenesis;stress response;transport;other biological processes	non-structural extracellular;other membranes;cytosol;cytoskeleton;nucleus;other cytoplasmic organelle;other cell component	signal transduction activity or receptor binding;cytoskeletal activity;other molecular function	1.70741e+08
High	Q9Y383	Putative RNA-binding protein Luc7-like 2 OS=Homo sapiens OX=9606 GN=LUC7L2 PE=1 SV=2	106.299	38	14	26	9	392	46.5	10.01	38.48	LUC7L2	cell organization and biogenesis;RNA metabolism OR transcription;other metabolic processes	nucleus	nucleic acid binding activity;other molecular function	387256707
High	Q9BXS6	Nucleolar and spindle-associated protein 1 OS=Homo sapiens OX=9606 GN=NUSAP1 PE=1 SV=1	106.299	34	13	24	13	441	49.4	9.91	48.82	NUSAP1	cell cycle OR cell proliferation;cell organization and biogenesis;other biological processes	cytoskeleton;nucleus;other cell component	cytoskeletal activity;nucleic acid binding activity	2.31555e+08
High	P62753	Small ribosomal subunit protein eS6 OS=Homo sapiens OX=9606 GN=RPS6 PE=1 SV=1	106.299	28	9	29	9	249	28.7	10.84	73.16	RPS6	protein metabolism;RNA metabolism OR transcription;other metabolic processes;signal transduction;other biological processes	cytosol;ER/Golgi;translational apparatus;nucleus;other cell component	other molecular function	1781423993
High	P49790	Nuclear pore complex protein Nup153 OS=Homo sapiens OX=9606 GN=NUP153 PE=1 SV=2	106.299	17	20	26	20	1475	153.8	8.73	39.85	NUP153	cell organization and biogenesis;transport;other biological processes	other membranes;cytosol;nucleus;other cell component	nucleic acid binding activity;other molecular function	2.19845e+08
High	P27816	Microtubule-associated protein 4 OS=Homo sapiens OX=9606 GN=MAP4 PE=1 SV=3	106.299	20	18	23	18	1152	120.9	5.43	27.79	MAP4	cell cycle OR cell proliferation;cell organization and biogenesis;developmental processes;other biological processes	plasma membrane;other membranes;cytosol;cytoskeleton;other cell component	cytoskeletal activity;other molecular function	1.78828e+08
High	P62979	Ubiquitin-ribosomal protein eS31 fusion protein OS=Homo sapiens OX=9606 GN=RPS27A PE=1 SV=2	106.299	46	7	24	7	156	18	9.64	54.34	RPS27A	protein metabolism;other metabolic processes	plasma membrane;other membranes;cytosol;mitochondrion;ER/Golgi;translational apparatus;nucleus;other cytoplasmic organelle;other cell component	other molecular function	5.96541e+08
High	P27635	Large ribosomal subunit protein uL16 OS=Homo sapiens OX=9606 GN=RPL10 PE=1 SV=5	106.299	46	10	34	10	214	24.6	10.08	53.96	RPL10	cell organization and biogenesis;protein metabolism;other metabolic processes;developmental processes;other biological processes	cytosol;ER/Golgi;translational apparatus;nucleus;other cell component	other molecular function	725066237
High	P78316	Nucleolar protein 14 OS=Homo sapiens OX=9606 GN=NOP14 PE=1 SV=3	106.299	22	16	18	16	857	97.6	7.58	35.15	NOP14	RNA metabolism OR transcription;other metabolic processes;other biological processes	nucleus;other cell component	nucleic acid binding activity;other molecular function	144380580
High	P62913	Large ribosomal subunit protein uL5 OS=Homo sapiens OX=9606 GN=RPL11 PE=1 SV=2	106.299	40	12	56	12	178	20.2	9.6	120.23	RPL11	cell organization and biogenesis;protein metabolism;RNA metabolism OR transcription;other metabolic processes;other biological processes	cytosol;translational apparatus;nucleus;other cell component	enzyme regulator activity;nucleic acid binding activity;other molecular function	6.33622e+09
High	Q8WWK9	Cytoskeleton-associated protein 2 OS=Homo sapiens OX=9606 GN=CKAP2 PE=1 SV=1	106.299	28	15	26	15	683	76.9	9.41	41.97	CKAP2	cell cycle OR cell proliferation;other biological processes	cytoskeleton;other cell component		4.37712e+08
High	P46781	Small ribosomal subunit protein uS4 OS=Homo sapiens OX=9606 GN=RPS9 PE=1 SV=3	106.299	46	15	42	15	194	22.6	10.65	76.55	RPS9	protein metabolism;other metabolic processes;other biological processes	cytosol;translational apparatus;nucleus;other cell component	nucleic acid binding activity;other molecular function	2.947e+09
High	Q9NRX1	RNA-binding protein PNO1 OS=Homo sapiens OX=9606 GN=PNO1 PE=1 SV=1	106.299	42	10	22	10	252	27.9	9.73	43.49	PNO1	other biological processes	cytosol;nucleus;other cell component		2.87554e+08
High	P04406	Glyceraldehyde-3-phosphate dehydrogenase OS=Homo sapiens OX=9606 GN=GAPDH PE=1 SV=3	106.299	39	10	17	10	335	36	8.46	34.84	GAPDH	cell organization and biogenesis;protein metabolism;other metabolic processes;stress response;other biological processes	plasma membrane;other membranes;cytosol;cytoskeleton;nucleus;other cell component	enzyme regulator activity;cytoskeletal activity;other molecular function	1.87182e+08
High	P0DMV9	Heat shock 70 kDa protein 1B OS=Homo sapiens OX=9606 GN=HSPA1B PE=1 SV=1	106.299	24	14	21	7	641	70	5.66	34.14	HSPA1B	protein metabolism;RNA metabolism OR transcription;other metabolic processes;stress response;other biological processes	non-structural extracellular;cytosol;cytoskeleton;mitochondrion;ER/Golgi;nucleus;other cell component	signal transduction activity or receptor binding;other molecular function	1.35028e+08
High	P62805	Histone H4 OS=Homo sapiens OX=9606 GN=H4C16 PE=1 SV=2	106.299	54	9	30	9	103	11.4	11.36	58.5	H4C1; H4C11; H4C12; H4C13; H4C14; H4C15; H4C16; H4C2; H4C3; H4C4; H4C5; H4C6; H4C8; H4C9	cell organization and biogenesis;other biological processes	non-structural extracellular;nucleus;other cell component	nucleic acid binding activity;other molecular function	1.46157e+09
High	Q9BW19	Kinesin-like protein KIFC1 OS=Homo sapiens OX=9606 GN=KIFC1 PE=1 SV=2	106.299	25	14	20	14	673	73.7	8.98	37.83	KIFC1	cell cycle OR cell proliferation;cell organization and biogenesis;other biological processes	cytoskeleton;nucleus;other cytoplasmic organelle	cytoskeletal activity;other molecular function	214862405
High	Q13823	Nucleolar GTP-binding protein 2 OS=Homo sapiens OX=9606 GN=GNL2 PE=1 SV=1	106.299	22	16	26	16	731	83.6	9.25	32.77	GNL2	other biological processes	nucleus	other molecular function	1.86265e+08
High	Q9UMS4	Pre-mRNA-processing factor 19 OS=Homo sapiens OX=9606 GN=PRPF19 PE=1 SV=1	106.299	24	9	17	9	504	55.1	6.61	24.37	PRPF19	cell organization and biogenesis;protein metabolism;DNA metabolism;RNA metabolism OR transcription;other metabolic processes;stress response;signal transduction;other biological processes	cytoskeleton;nucleus;other cell component	other molecular function	1.5454e+08
High	P60709	Actin, cytoplasmic 1 OS=Homo sapiens OX=9606 GN=ACTB PE=1 SV=1	106.299	43	13	21	5	375	41.7	5.48	31.38	ACTB	cell organization and biogenesis;developmental processes;other biological processes	plasma membrane;other membranes;cytosol;cytoskeleton;nucleus;other cell component	cytoskeletal activity;other molecular function	3.63033e+08
High	P05141	ADP/ATP translocase 2 OS=Homo sapiens OX=9606 GN=SLC25A5 PE=1 SV=7	106.299	49	16	44	5	298	32.8	9.69	55.92	SLC25A5	cell cycle OR cell proliferation;cell organization and biogenesis;other metabolic processes;transport;other biological processes	plasma membrane;other membranes;cytoskeleton;mitochondrion	transporter activity;other molecular function	1.83649e+09
High	P39019	Small ribosomal subunit protein eS19 OS=Homo sapiens OX=9606 GN=RPS19 PE=1 SV=2	106.299	57	12	39	12	145	16.1	10.32	95.98	RPS19	cell organization and biogenesis;protein metabolism;RNA metabolism OR transcription;other metabolic processes;stress response;other biological processes	cytosol;translational apparatus;nucleus;other cell component	other molecular function	4436768679
High	P02533	Keratin, type I cytoskeletal 14 OS=Homo sapiens OX=9606 GN=KRT14 PE=1 SV=4	106.299	27	13	22	5	472	51.5	5.16	36.23	KRT14	cell organization and biogenesis;other biological processes	plasma membrane;cytosol;cytoskeleton;nucleus;other cell component	cytoskeletal activity;other molecular function	1.01287e+08
High	P62847	Small ribosomal subunit protein eS24 OS=Homo sapiens OX=9606 GN=RPS24 PE=1 SV=1	106.299	20	3	34	3	133	15.4	10.78	74.54	RPS24	protein metabolism;RNA metabolism OR transcription;other metabolic processes;other biological processes	cytosol;ER/Golgi;translational apparatus;nucleus;other cell component	other molecular function	1.02872e+09
High	P62917	Large ribosomal subunit protein uL2 OS=Homo sapiens OX=9606 GN=RPL8 PE=1 SV=2	106.299	33	8	19	8	257	28	11.03	39.48	RPL8	protein metabolism;other metabolic processes	cytosol;translational apparatus;other cell component	nucleic acid binding activity;other molecular function	741379897
High	Q9BQG0	Myb-binding protein 1A OS=Homo sapiens OX=9606 GN=MYBBP1A PE=1 SV=2	106.299	12	15	21	15	1328	148.8	9.28	20.61	MYBBP1A	cell organization and biogenesis;other metabolic processes;stress response;signal transduction;other biological processes	nucleus;other cell component	nucleic acid binding activity;other molecular function	1.05712e+08
High	O14744	Protein arginine N-methyltransferase 5 OS=Homo sapiens OX=9606 GN=PRMT5 PE=1 SV=4	106.299	28	14	20	14	637	72.6	6.29	26.94	PRMT5	cell organization and biogenesis;protein metabolism;RNA metabolism OR transcription;other metabolic processes;developmental processes;other biological processes	cytosol;ER/Golgi;nucleus;other cell component	nucleic acid binding activity;other molecular function	2.38018e+08
High	Q9BRS2	Serine/threonine-protein kinase RIO1 OS=Homo sapiens OX=9606 GN=RIOK1 PE=1 SV=2	106.299	27	12	21	12	568	65.5	6.19	22.09	RIOK1	RNA metabolism OR transcription;other metabolic processes;other biological processes	cytosol;nucleus;other cell component	kinase activity;other molecular function	176547767
High	O00541	Pescadillo homolog OS=Homo sapiens OX=9606 GN=PES1 PE=1 SV=1	106.299	28	16	24	16	588	68	7.33	34.46	PES1	cell cycle OR cell proliferation;RNA metabolism OR transcription;other metabolic processes;other biological processes	cytosol;nucleus;other cell component	other molecular function	2.14365e+08
High	Q14331	Protein FRG1 OS=Homo sapiens OX=9606 GN=FRG1 PE=1 SV=1	106.299	51	13	21	13	258	29.2	9.01	17.47	FRG1	RNA metabolism OR transcription;other metabolic processes;other biological processes	cytoskeleton;nucleus	cytoskeletal activity	1.59648e+08
High	P68371	Tubulin beta-4B chain OS=Homo sapiens OX=9606 GN=TUBB4B PE=1 SV=1	106.299	29	10	20	1	445	49.8	4.89	32.73	TUBB4B	cell cycle OR cell proliferation;cell organization and biogenesis;stress response	non-structural extracellular;cytosol;cytoskeleton;other cytoplasmic organelle;other cell component	signal transduction activity or receptor binding;cytoskeletal activity;nucleic acid binding activity;other molecular function	2579825
High	P16402	Histone H1.3 OS=Homo sapiens OX=9606 GN=H1-3 PE=1 SV=2	106.299	24	9	25	9	221	22.3	11.02	66.39	H1-3	cell organization and biogenesis;other biological processes	nucleus;other cell component	nucleic acid binding activity;other molecular function	5674914790
High	Q8NE71	ATP-binding cassette sub-family F member 1 OS=Homo sapiens OX=9606 GN=ABCF1 PE=1 SV=2	106.299	16	12	18	12	845	95.9	6.8	34.85	ABCF1	protein metabolism;other metabolic processes;stress response;other biological processes	cytosol;nucleus;other cell component	translation activity;nucleic acid binding activity;other molecular function	9.41453e+07
High	Q8ND56	Protein LSM14 homolog A OS=Homo sapiens OX=9606 GN=LSM14A PE=1 SV=3	106.299	21	9	14	9	463	50.5	9.52	20.11	LSM14A	cell cycle OR cell proliferation;cell organization and biogenesis;stress response;signal transduction;other biological processes	cytosol;cytoskeleton;other cell component	nucleic acid binding activity	172977254
High	P12236	ADP/ATP translocase 3 OS=Homo sapiens OX=9606 GN=SLC25A6 PE=1 SV=4	106.299	45	15	39	1	298	32.8	9.74	50.44	SLC25A6	cell organization and biogenesis;transport;other biological processes	other membranes;mitochondrion	transporter activity	133340442
High	P56270	Myc-associated zinc finger protein OS=Homo sapiens OX=9606 GN=MAZ PE=1 SV=1	106.299	17	6	15	6	477	48.6	8.95	17.47	MAZ	RNA metabolism OR transcription;other metabolic processes;other biological processes	nucleus	nucleic acid binding activity;other molecular function	3.07878e+08
High	Q13724	Mannosyl-oligosaccharide glucosidase OS=Homo sapiens OX=9606 GN=MOGS PE=1 SV=5	106.299	18	13	19	13	837	91.9	8.9	29.17	MOGS	protein metabolism;other metabolic processes;other biological processes	other membranes;ER/Golgi	other molecular function	1.73576e+08
High	P63173	Large ribosomal subunit protein eL38 OS=Homo sapiens OX=9606 GN=RPL38 PE=1 SV=2	106.299	53	7	43	7	70	8.2	10.1	103.39	RPL38	cell organization and biogenesis;protein metabolism;other metabolic processes;developmental processes;other biological processes	cytosol;translational apparatus;other cell component	nucleic acid binding activity;other molecular function	1622138140
High	P62888	Large ribosomal subunit protein eL30 OS=Homo sapiens OX=9606 GN=RPL30 PE=1 SV=2	106.299	59	7	17	7	115	12.8	9.63	28.57	RPL30	protein metabolism;other metabolic processes;stress response;other biological processes	cytosol;translational apparatus;nucleus;other cell component	other molecular function	3.28042e+08
High	P35659	Protein DEK OS=Homo sapiens OX=9606 GN=DEK PE=1 SV=1	106.299	27	10	19	10	375	42.6	8.56	36.14	DEK	cell organization and biogenesis;RNA metabolism OR transcription;other metabolic processes;signal transduction;other biological processes	cytoskeleton;nucleus	nucleic acid binding activity;other molecular function	2.86117e+08
High	P60866	Small ribosomal subunit protein uS10 OS=Homo sapiens OX=9606 GN=RPS20 PE=1 SV=1	106.299	33	6	26	6	119	13.4	9.94	66.28	RPS20	protein metabolism;other metabolic processes;other biological processes	cytosol;translational apparatus;nucleus;other cell component	enzyme regulator activity;other molecular function	4.77188e+09
High	P62899	Large ribosomal subunit protein eL31 OS=Homo sapiens OX=9606 GN=RPL31 PE=1 SV=1	106.299	61	12	43	12	125	14.5	10.54	66.97	RPL31	protein metabolism;other metabolic processes	cytosol;translational apparatus;other cell component	other molecular function	3631006871
High	P56182	Ribosomal RNA processing protein 1 homolog A OS=Homo sapiens OX=9606 GN=RRP1 PE=1 SV=1	106.299	34	15	24	15	461	52.8	9.33	30.21	RRP1	RNA metabolism OR transcription;other metabolic processes	nucleus;other cell component		2.51699e+08
High	Q13523	Serine/threonine-protein kinase PRP4 homolog OS=Homo sapiens OX=9606 GN=PRPF4B PE=1 SV=3	106.299	13	11	19	11	1007	116.9	10.26	22.68	PRPF4B	protein metabolism;RNA metabolism OR transcription;other metabolic processes	nucleus;other cell component	kinase activity;other molecular function	1.09365e+08
High	Q9NQ29	Putative RNA-binding protein Luc7-like 1 OS=Homo sapiens OX=9606 GN=LUC7L PE=1 SV=1	106.299	24	9	15	4	371	43.7	9.92	20.87	LUC7L	cell organization and biogenesis;RNA metabolism OR transcription;other metabolic processes;other biological processes	nucleus	nucleic acid binding activity;other molecular function	56817595
High	Q9Y3C1	Nucleolar protein 16 OS=Homo sapiens OX=9606 GN=NOP16 PE=1 SV=2	106.299	43	8	16	8	178	21.2	9.94	26.87	NOP16	other biological processes	nucleus;other cell component		376753107
High	Q9Y5J1	U3 small nucleolar RNA-associated protein 18 homolog OS=Homo sapiens OX=9606 GN=UTP18 PE=1 SV=3	106.299	21	11	15	11	556	62	8.76	15.14	UTP18	RNA metabolism OR transcription;other metabolic processes;other biological processes	other membranes;nucleus;other cell component		1.02162e+08
High	Q13428	Treacle protein OS=Homo sapiens OX=9606 GN=TCOF1 PE=1 SV=3	106.299	9	12	16	12	1488	152	9.04	14.2	TCOF1	RNA metabolism OR transcription;other metabolic processes;developmental processes;other biological processes	cytosol;nucleus	other molecular function	1.12224e+08
High	P13647	Keratin, type II cytoskeletal 5 OS=Homo sapiens OX=9606 GN=KRT5 PE=1 SV=3	106.299	22	14	23	5	590	62.3	7.74	35.53	KRT5	cell organization and biogenesis;other biological processes	cytosol;cytoskeleton;other cell component	bone, tooth or skin structural activity;cytoskeletal activity;other molecular function	72252474
High	Q9BQA1	Methylosome protein WDR77 OS=Homo sapiens OX=9606 GN=WDR77 PE=1 SV=1	106.299	29	7	12	7	342	36.7	5.17	30.24	WDR77	cell cycle OR cell proliferation;cell organization and biogenesis;protein metabolism;RNA metabolism OR transcription;other metabolic processes;developmental processes;other biological processes	cytosol;ER/Golgi;nucleus;other cell component	nucleic acid binding activity;other molecular function	1.24096e+08
High	P62266	Small ribosomal subunit protein uS12 OS=Homo sapiens OX=9606 GN=RPS23 PE=1 SV=3	106.299	40	9	40	9	143	15.8	10.49	73.38	RPS23	cell organization and biogenesis;protein metabolism;other metabolic processes;other biological processes	cytosol;ER/Golgi;translational apparatus;nucleus;other cell component	other molecular function	2.53091e+09
High	O43663	Protein regulator of cytokinesis 1 OS=Homo sapiens OX=9606 GN=PRC1 PE=1 SV=2	106.299	18	11	16	11	620	71.6	6.68	30.04	PRC1	cell cycle OR cell proliferation;cell organization and biogenesis;other biological processes	plasma membrane;other membranes;cytosol;cytoskeleton;nucleus;other cell component	cytoskeletal activity;other molecular function	1.94603e+08
High	Q9BYG3	MKI67 FHA domain-interacting nucleolar phosphoprotein OS=Homo sapiens OX=9606 GN=NIFK PE=1 SV=1	106.299	45	11	17	11	293	34.2	9.88	17.59	NIFK	cell organization and biogenesis;RNA metabolism OR transcription;other metabolic processes	nucleus;other cell component	nucleic acid binding activity	1.10364e+08
High	Q14241	Elongin-A OS=Homo sapiens OX=9606 GN=ELOA PE=1 SV=3	106.299	15	10	11	10	772	87.2	9.57	18.75	ELOA	RNA metabolism OR transcription;other metabolic processes;other biological processes	nucleus;other cell component		4.38063e+08
High	P62910	Large ribosomal subunit protein eL32 OS=Homo sapiens OX=9606 GN=RPL32 PE=1 SV=2	106.299	43	8	22	8	135	15.9	11.33	29.75	RPL32	protein metabolism;other metabolic processes	cytosol;translational apparatus;other cell component	other molecular function	5.1012e+08
High	P17844	Probable ATP-dependent RNA helicase DDX5 OS=Homo sapiens OX=9606 GN=DDX5 PE=1 SV=1	106.299	21	11	16	6	614	69.1	8.92	24.15	DDX5	RNA metabolism OR transcription;other metabolic processes;signal transduction;other biological processes	cytosol;nucleus;other cell component	nucleic acid binding activity;other molecular function	1.06582e+08
High	Q9BZE4	GTP-binding protein 4 OS=Homo sapiens OX=9606 GN=GTPBP4 PE=1 SV=3	106.299	25	12	18	12	634	73.9	9.5	23.56	GTPBP4	RNA metabolism OR transcription;other metabolic processes;other biological processes	other membranes;cytosol;nucleus;other cell component	other molecular function	1.43052e+08
High	Q8IY37	Probable ATP-dependent RNA helicase DHX37 OS=Homo sapiens OX=9606 GN=DHX37 PE=1 SV=1	106.299	11	11	16	11	1157	129.5	8.1	18.75	DHX37	cell organization and biogenesis;RNA metabolism OR transcription;other metabolic processes;developmental processes;other biological processes	other membranes;nucleus;other cell component	nucleic acid binding activity;other molecular function	8.45519e+07
High	P02538	Keratin, type II cytoskeletal 6A OS=Homo sapiens OX=9606 GN=KRT6A PE=1 SV=3	106.299	20	12	23	2	564	60	8	31.95	KRT6A	cell organization and biogenesis;stress response;other biological processes	cytosol;cytoskeleton	bone, tooth or skin structural activity;cytoskeletal activity	7.13651e+06
High	Q9BU76	Multiple myeloma tumor-associated protein 2 OS=Homo sapiens OX=9606 GN=MMTAG2 PE=1 SV=1	106.299	31	7	19	7	263	29.4	10.02	47.08	MMTAG2		non-structural extracellular;other cell component		3.99769e+08
High	P12235	ADP/ATP translocase 1 OS=Homo sapiens OX=9606 GN=SLC25A4 PE=1 SV=4	106.299	37	12	31	1	298	33	9.76	36.78	SLC25A4	cell organization and biogenesis;other metabolic processes;transport;other biological processes	plasma membrane;other membranes;mitochondrion	transporter activity	3082183
High	P39023	Large ribosomal subunit protein uL3 OS=Homo sapiens OX=9606 GN=RPL3 PE=1 SV=2	106.299	33	10	18	10	403	46.1	10.18	15.12	RPL3	protein metabolism;other metabolic processes;other biological processes	cytosol;translational apparatus;nucleus;other cell component	other molecular function	2.50771e+08
High	P68363	Tubulin alpha-1B chain OS=Homo sapiens OX=9606 GN=TUBA1B PE=1 SV=1	106.299	24	8	14	1	451	50.1	5.06	23.48	TUBA1B	cell cycle OR cell proliferation;cell organization and biogenesis;transport;other biological processes	cytoskeleton;other cell component	cytoskeletal activity;nucleic acid binding activity;other molecular function	1.28294e+08
High	P17066	Heat shock 70 kDa protein 6 OS=Homo sapiens OX=9606 GN=HSPA6 PE=1 SV=2	106.299	15	9	15	1	643	71	6.14	24.81	HSPA6	protein metabolism;other metabolic processes;stress response	non-structural extracellular;cytosol;cytoskeleton;nucleus;other cell component	other molecular function	1544936
High	O43395	U4/U6 small nuclear ribonucleoprotein Prp3 OS=Homo sapiens OX=9606 GN=PRPF3 PE=1 SV=2	106.299	18	11	15	11	683	77.5	9.5	24.99	PRPF3	cell organization and biogenesis;RNA metabolism OR transcription;other metabolic processes	cytosol;nucleus	other molecular function	1.48798e+08
High	Q8WU90	Zinc finger CCCH domain-containing protein 15 OS=Homo sapiens OX=9606 GN=ZC3H15 PE=1 SV=1	106.299	26	9	12	9	426	48.6	5.31	12.98	ZC3H15	protein metabolism;other metabolic processes;signal transduction;other biological processes	cytosol;nucleus	other molecular function	1.31417e+08
High	P62854	Small ribosomal subunit protein eS26 OS=Homo sapiens OX=9606 GN=RPS26 PE=1 SV=3	106.299	44	4	26	4	115	13	11	54.07	RPS26	protein metabolism;other metabolic processes;other biological processes	other membranes;cytosol;ER/Golgi;translational apparatus;nucleus;other cell component	nucleic acid binding activity;other molecular function	1647541277
High	Q5QNW6	Histone H2B type 2-F OS=Homo sapiens OX=9606 GN=H2BC18 PE=1 SV=3	106.299	48	7	41	3	126	13.9	10.32	58.86	H2BC18		cytosol;nucleus;other cell component	nucleic acid binding activity;other molecular function	4.01834e+09
High	Q9BVS4	Serine/threonine-protein kinase RIO2 OS=Homo sapiens OX=9606 GN=RIOK2 PE=1 SV=2	106.299	23	8	10	8	552	63.2	5.94	14.63	RIOK2	cell cycle OR cell proliferation;protein metabolism;RNA metabolism OR transcription;other metabolic processes;other biological processes	cytosol;nucleus;other cell component	kinase activity;other molecular function	1.53799e+08
High	Q71U36	Tubulin alpha-1A chain OS=Homo sapiens OX=9606 GN=TUBA1A PE=1 SV=1	106.299	24	8	13	1	451	50.1	5.06	21.33	TUBA1A	cell cycle OR cell proliferation;cell organization and biogenesis;other metabolic processes;transport;developmental processes;signal transduction;other biological processes	plasma membrane;other membranes;cytosol;cytoskeleton;other cytoplasmic organelle;other cell component	cytoskeletal activity;other molecular function	2.13711e+06
High	Q8N257	Histone H2B type 3-B OS=Homo sapiens OX=9606 GN=H2BC26 PE=1 SV=3	106.299	48	7	38	3	126	13.9	10.32	53.8	H2BC26		cytosol;nucleus;other cell component	nucleic acid binding activity;other molecular function	1.93809e+08
High	Q7KZI7	Serine/threonine-protein kinase MARK2 OS=Homo sapiens OX=9606 GN=MARK2 PE=1 SV=2	106.299	15	9	11	6	788	87.9	9.72	13.05	MARK2	cell-cell signaling;cell organization and biogenesis;protein metabolism;other metabolic processes;developmental processes;signal transduction;other biological processes	plasma membrane;other membranes;cytoskeleton;mitochondrion;nucleus;other cell component	enzyme regulator activity;cytoskeletal activity;kinase activity;other molecular function	5.83732e+07
High	P47813	Eukaryotic translation initiation factor 1A, X-chromosomal OS=Homo sapiens OX=9606 GN=EIF1AX PE=1 SV=2	106.299	33	5	12	5	144	16.5	5.24	15.55	EIF1AX	cell organization and biogenesis;protein metabolism;other metabolic processes	cytosol;translational apparatus;other cell component	nucleic acid binding activity	306917756
High	O15235	Small ribosomal subunit protein uS12m OS=Homo sapiens OX=9606 GN=MRPS12 PE=1 SV=1	106.299	38	4	11	4	138	15.2	10.29	19.95	MRPS12	protein metabolism;other metabolic processes	other membranes;mitochondrion;translational apparatus	other molecular function	217013562
High	P63267	Actin, gamma-enteric smooth muscle OS=Homo sapiens OX=9606 GN=ACTG2 PE=1 SV=1	106.299	24	9	16	1	376	41.9	5.48	20.09	ACTG2	other biological processes	cytosol;cytoskeleton;other cell component	other molecular function	1.14799e+07
High	Q14807	Kinesin-like protein KIF22 OS=Homo sapiens OX=9606 GN=KIF22 PE=1 SV=5	106.299	21	9	11	9	665	73.2	9.45	13.11	KIF22	cell cycle OR cell proliferation;cell organization and biogenesis;DNA metabolism;other metabolic processes;stress response;other biological processes	cytosol;cytoskeleton;nucleus;other cell component	cytoskeletal activity;nucleic acid binding activity;other molecular function	4.02882e+07
High	Q9NVN8	Guanine nucleotide-binding protein-like 3-like protein OS=Homo sapiens OX=9606 GN=GNL3L PE=1 SV=1	106.299	21	9	12	8	582	65.5	8.44	15.34	GNL3L	other biological processes	cytosol;nucleus	other molecular function	8.93557e+07
High	Q6P1X5	Transcription initiation factor TFIID subunit 2 OS=Homo sapiens OX=9606 GN=TAF2 PE=1 SV=3	106.299	10	10	12	10	1199	136.9	8.19	15.57	TAF2	cell cycle OR cell proliferation;cell organization and biogenesis;RNA metabolism OR transcription;other metabolic processes;other biological processes	nucleus	nucleic acid binding activity;other molecular function	4.57587e+07
High	P11387	DNA topoisomerase 1 OS=Homo sapiens OX=9606 GN=TOP1 PE=1 SV=2	106.299	15	10	11	10	765	90.7	9.31	18.67	TOP1	cell cycle OR cell proliferation;cell organization and biogenesis;protein metabolism;DNA metabolism;other metabolic processes;developmental processes;other biological processes	nucleus;other cell component	nucleic acid binding activity;kinase activity;other molecular function	7.58285e+07
High	Q14684	Ribosomal RNA processing protein 1 homolog B OS=Homo sapiens OX=9606 GN=RRP1B PE=1 SV=3	106.299	18	12	13	12	758	84.4	9.76	11.05	RRP1B	RNA metabolism OR transcription;other metabolic processes;other biological processes	nucleus;other cell component	other molecular function	1.24349e+08
High	Q5JTH9	RRP12-like protein OS=Homo sapiens OX=9606 GN=RRP12 PE=1 SV=2	106.299	11	13	15	13	1297	143.6	8.75	15.26	RRP12	RNA metabolism OR transcription;other metabolic processes	plasma membrane;other membranes;cytosol;nucleus;other cell component		9.63741e+07
High	Q9ULX3	RNA-binding protein NOB1 OS=Homo sapiens OX=9606 GN=NOB1 PE=1 SV=1	106.299	21	9	13	9	412	46.6	7.18	18.32	NOB1	RNA metabolism OR transcription;other metabolic processes;other biological processes	cytosol;nucleus;other cell component	other molecular function	3.10447e+08
High	O43709	Probable 18S rRNA (guanine-N(7))-methyltransferase OS=Homo sapiens OX=9606 GN=BUD23 PE=1 SV=2	106.299	27	5	8	5	281	31.9	8.73	13.12	BUD23	cell organization and biogenesis;RNA metabolism OR transcription;other metabolic processes;other biological processes	nucleus;other cell component	other molecular function	4.60272e+07
High	Q9H0S4	Probable ATP-dependent RNA helicase DDX47 OS=Homo sapiens OX=9606 GN=DDX47 PE=1 SV=1	106.299	24	10	14	10	455	50.6	9.1	16.4	DDX47	RNA metabolism OR transcription;other metabolic processes;signal transduction	nucleus	other molecular function	9.33313e+07
High	P42766	Large ribosomal subunit protein uL29 OS=Homo sapiens OX=9606 GN=RPL35 PE=1 SV=2	106.299	44	7	25	7	123	14.5	11.05	58.2	RPL35	protein metabolism;RNA metabolism OR transcription;other metabolic processes	cytosol;translational apparatus;nucleus;other cell component	nucleic acid binding activity;other molecular function	2890953031
High	Q96EY4	Translation machinery-associated protein 16 OS=Homo sapiens OX=9606 GN=TMA16 PE=1 SV=2	106.299	40	7	15	7	203	23.8	9.26	22.79	TMA16	other biological processes	nucleus	other molecular function	2.90759e+08
High	P83731	Large ribosomal subunit protein eL24 OS=Homo sapiens OX=9606 GN=RPL24 PE=1 SV=1	106.299	32	6	14	6	157	17.8	11.25	23.39	RPL24	cell cycle OR cell proliferation;cell organization and biogenesis;protein metabolism;other metabolic processes;developmental processes	cytosol;ER/Golgi;translational apparatus;other cell component	nucleic acid binding activity;other molecular function	404868463
High	P62851	Small ribosomal subunit protein eS25 OS=Homo sapiens OX=9606 GN=RPS25 PE=1 SV=1	106.299	43	9	38	9	125	13.7	10.11	79.04	RPS25	protein metabolism;RNA metabolism OR transcription;other metabolic processes;other biological processes	cytosol;translational apparatus;nucleus;other cell component	other molecular function	1.24129e+10
High	O75330	Hyaluronan mediated motility receptor OS=Homo sapiens OX=9606 GN=HMMR PE=1 SV=2	106.299	14	7	10	7	724	84	5.83	18.44	HMMR	other metabolic processes;transport	plasma membrane;other membranes;cytosol;cytoskeleton;other cell component	other molecular function	4.4316e+07
High	O00566	U3 small nucleolar ribonucleoprotein protein MPP10 OS=Homo sapiens OX=9606 GN=MPHOSPH10 PE=1 SV=2	106.299	14	6	8	6	681	78.8	4.86	14.96	MPHOSPH10	RNA metabolism OR transcription;other metabolic processes;other biological processes	nucleus;other cell component		7.05143e+07
High	P46777	Large ribosomal subunit protein uL18 OS=Homo sapiens OX=9606 GN=RPL5 PE=1 SV=3	106.299	32	9	14	9	297	34.3	9.72	9.77	RPL5	cell organization and biogenesis;protein metabolism;RNA metabolism OR transcription;other metabolic processes;other biological processes	cytosol;ER/Golgi;translational apparatus;nucleus;other cell component	enzyme regulator activity;nucleic acid binding activity;other molecular function	2.11728e+08
High	Q9H5H4	Zinc finger protein 768 OS=Homo sapiens OX=9606 GN=ZNF768 PE=1 SV=2	106.299	17	9	14	9	540	60.2	7.97	19.05	ZNF768	RNA metabolism OR transcription;other metabolic processes;other biological processes	nucleus;other cell component	nucleic acid binding activity;other molecular function	2.17943e+08
High	Q9Y3Y2	Chromatin target of PRMT1 protein OS=Homo sapiens OX=9606 GN=CHTOP PE=1 SV=2	106.299	21	5	12	5	248	26.4	12.23	23.73	CHTOP	cell organization and biogenesis;other metabolic processes;transport;other biological processes	nucleus	nucleic acid binding activity	1.41609e+08
High	P11142	Heat shock cognate 71 kDa protein OS=Homo sapiens OX=9606 GN=HSPA8 PE=1 SV=1	106.299	20	10	14	6	646	70.9	5.52	19.14	HSPA8	cell organization and biogenesis;protein metabolism;RNA metabolism OR transcription;other metabolic processes;stress response;transport;other biological processes	non-structural extracellular;plasma membrane;other membranes;cytosol;nucleus;other cytoplasmic organelle;other cell component	signal transduction activity or receptor binding;other molecular function	2.05084e+07
High	Q92841	Probable ATP-dependent RNA helicase DDX17 OS=Homo sapiens OX=9606 GN=DDX17 PE=1 SV=2	106.299	15	9	12	4	729	80.2	8.27	12.81	DDX17	RNA metabolism OR transcription;other metabolic processes;stress response;signal transduction;other biological processes	cytosol;nucleus;other cell component	nucleic acid binding activity;other molecular function	3.38905e+07
High	Q96GQ7	Probable ATP-dependent RNA helicase DDX27 OS=Homo sapiens OX=9606 GN=DDX27 PE=1 SV=2	106.299	11	9	13	9	796	89.8	9.28	23.35	DDX27	RNA metabolism OR transcription;other metabolic processes	nucleus;other cell component	other molecular function	6.50587e+07
High	Q9Y6V7	Probable ATP-dependent RNA helicase DDX49 OS=Homo sapiens OX=9606 GN=DDX49 PE=1 SV=1	106.299	17	8	11	8	483	54.2	9.06	11.69	DDX49	RNA metabolism OR transcription;other metabolic processes;other biological processes	nucleus	other molecular function	82018719
High	P62318	Small nuclear ribonucleoprotein Sm D3 OS=Homo sapiens OX=9606 GN=SNRPD3 PE=1 SV=1	106.299	32	3	15	3	126	13.9	10.32	21.73	SNRPD3	cell organization and biogenesis;protein metabolism;RNA metabolism OR transcription;other metabolic processes	cytosol;nucleus;other cell component	nucleic acid binding activity;other molecular function	288398804
High	Q9NX24	H/ACA ribonucleoprotein complex subunit 2 OS=Homo sapiens OX=9606 GN=NHP2 PE=1 SV=1	106.299	37	4	8	4	153	17.2	8.22	21.82	NHP2	cell organization and biogenesis;DNA metabolism;RNA metabolism OR transcription;other metabolic processes	cytosol;translational apparatus;nucleus;other cell component	nucleic acid binding activity	79215682
High	Q9BVI4	Nucleolar complex protein 4 homolog OS=Homo sapiens OX=9606 GN=NOC4L PE=1 SV=1	106.299	17	8	13	8	516	58.4	7.49	20.93	NOC4L	RNA metabolism OR transcription;other metabolic processes	other membranes;nucleus;other cell component		9.81691e+07
High	Q07065	Cytoskeleton-associated protein 4 OS=Homo sapiens OX=9606 GN=CKAP4 PE=1 SV=2	106.299	17	7	7	7	602	66	5.92	9.98	CKAP4		plasma membrane;other membranes;cytoskeleton;ER/Golgi;other cytoplasmic organelle;other cell component		2.24163e+07
High	P62241	Small ribosomal subunit protein eS8 OS=Homo sapiens OX=9606 GN=RPS8 PE=1 SV=2	106.299	39	7	12	7	208	24.2	10.32	24.92	RPS8	protein metabolism;RNA metabolism OR transcription;other metabolic processes;other biological processes	cytosol;ER/Golgi;translational apparatus;nucleus;other cell component	other molecular function	1.48726e+08
High	Q13895	Bystin OS=Homo sapiens OX=9606 GN=BYSL PE=1 SV=3	106.299	24	9	10	9	437	49.6	8.12	7.6	BYSL	cell cycle OR cell proliferation;RNA metabolism OR transcription;other metabolic processes;developmental processes;other biological processes	cytosol;nucleus;other cell component	nucleic acid binding activity	6.44315e+07
High	E9PAV3	Nascent polypeptide-associated complex subunit alpha, muscle-specific form OS=Homo sapiens OX=9606 GN=NACA PE=1 SV=1	106.299	3	4	6	4	2078	205.3	9.58	14.25	NACA	other biological processes	translational apparatus;nucleus;other cell component	nucleic acid binding activity;other molecular function	75643049
High	Q9HCM4	Band 4.1-like protein 5 OS=Homo sapiens OX=9606 GN=EPB41L5 PE=1 SV=3	106.299	11	8	11	7	733	81.8	6.58	12.29	EPB41L5	cell adhesion;cell organization and biogenesis;developmental processes;other biological processes	plasma membrane;other membranes;cytosol;cytoskeleton;nucleus;other cell component	cytoskeletal activity;other molecular function	6.89959e+07
High	Q9UMY1	Nucleolar protein 7 OS=Homo sapiens OX=9606 GN=NOL7 PE=1 SV=2	106.299	27	8	13	8	257	29.4	9.67	22.02	NOL7	other biological processes	mitochondrion;nucleus;other cell component		1.47195e+08
High	O43172	U4/U6 small nuclear ribonucleoprotein Prp4 OS=Homo sapiens OX=9606 GN=PRPF4 PE=1 SV=2	106.299	22	8	8	8	522	58.4	7.42	6.11	PRPF4	RNA metabolism OR transcription;other metabolic processes	nucleus	nucleic acid binding activity	15685491
High	Q9NRZ9	Lymphoid-specific helicase OS=Homo sapiens OX=9606 GN=HELLS PE=1 SV=1	106.299	10	8	11	8	838	97	7.93	11.36	HELLS	cell cycle OR cell proliferation;cell organization and biogenesis;DNA metabolism;other metabolic processes;developmental processes;other biological processes	nucleus;other cell component	other molecular function	8.8295e+07
High	Q92522	Histone H1.10 OS=Homo sapiens OX=9606 GN=H1-10 PE=1 SV=1	106.299	18	4	8	4	213	22.5	10.76	19.21	H1-10	cell organization and biogenesis;other biological processes	nucleus;other cell component	nucleic acid binding activity;other molecular function	5.27211e+08
High	O00488	Zinc finger protein 593 OS=Homo sapiens OX=9606 GN=ZNF593 PE=1 SV=2	106.299	55	7	12	7	134	15.2	9.82	12.47	ZNF593	other biological processes	nucleus;other cell component	nucleic acid binding activity;other molecular function	1.78025e+08
High	Q9UFW8	CGG triplet repeat-binding protein 1 OS=Homo sapiens OX=9606 GN=CGGBP1 PE=1 SV=2	106.299	38	7	13	7	167	18.8	8.95	26.45	CGGBP1	cell organization and biogenesis;other biological processes	nucleus	nucleic acid binding activity;other molecular function	197737924
High	P42677	Small ribosomal subunit protein eS27 OS=Homo sapiens OX=9606 GN=RPS27 PE=1 SV=3	106.299	40	4	12	2	84	9.5	9.45	21.83	RPS27	cell organization and biogenesis;protein metabolism;RNA metabolism OR transcription;other metabolic processes;other biological processes	cytosol;translational apparatus;nucleus;other cell component	nucleic acid binding activity;other molecular function	444281372
High	Q9BSD7	Cancer-related nucleoside-triphosphatase OS=Homo sapiens OX=9606 GN=NTPCR PE=1 SV=1	106.299	47	7	10	7	190	20.7	9.54	16.09	NTPCR			other molecular function	7.29512e+07
High	Q9H6F5	Coiled-coil domain-containing protein 86 OS=Homo sapiens OX=9606 GN=CCDC86 PE=1 SV=1	106.299	23	5	5	5	360	40.2	10.33	11.26	CCDC86		nucleus;other cell component		8.79161e+07
High	Q96CT7	Coiled-coil domain-containing protein 124 OS=Homo sapiens OX=9606 GN=CCDC124 PE=1 SV=1	106.299	33	6	11	6	223	25.8	9.54	18.26	CCDC124	cell cycle OR cell proliferation;RNA metabolism OR transcription;other metabolic processes;other biological processes	plasma membrane;other membranes;cytosol;cytoskeleton;nucleus;other cell component	other molecular function	6.79721e+07
High	Q6P6C2	RNA demethylase ALKBH5 OS=Homo sapiens OX=9606 GN=ALKBH5 PE=1 SV=2	106.299	23	6	7	6	394	44.2	9.09	6.07	ALKBH5	cell cycle OR cell proliferation;cell organization and biogenesis;RNA metabolism OR transcription;other metabolic processes;stress response;transport;other biological processes	cytosol;ER/Golgi;nucleus	other molecular function	2.57205e+07
High	P61254	Large ribosomal subunit protein uL24 OS=Homo sapiens OX=9606 GN=RPL26 PE=1 SV=1	106.299	35	8	23	8	145	17.2	10.55	50.21	RPL26	cell cycle OR cell proliferation;protein metabolism;RNA metabolism OR transcription;other metabolic processes;stress response;signal transduction;other biological processes	cytosol;translational apparatus;nucleus;other cell component	nucleic acid binding activity;other molecular function	942671406
High	Q9UG63	ATP-binding cassette sub-family F member 2 OS=Homo sapiens OX=9606 GN=ABCF2 PE=1 SV=2	106.299	20	10	11	10	623	71.2	7.37	6.18	ABCF2			other molecular function	4.21543e+07
High	P37108	Signal recognition particle 14 kDa protein OS=Homo sapiens OX=9606 GN=SRP14 PE=1 SV=2	106.299	32	7	10	7	136	14.6	10.04	14.63	SRP14	other biological processes	non-structural extracellular;cytosol;translational apparatus;nucleus;other cell component	nucleic acid binding activity;other molecular function	2.23617e+08
High	Q8NHQ9	ATP-dependent RNA helicase DDX55 OS=Homo sapiens OX=9606 GN=DDX55 PE=1 SV=3	106.299	15	8	10	8	600	68.5	9.25	9.38	DDX55		cytosol;nucleus	other molecular function	2.82176e+07
High	Q9NUL7	Probable ATP-dependent RNA helicase DDX28 OS=Homo sapiens OX=9606 GN=DDX28 PE=1 SV=2	106.299	16	9	10	9	540	59.5	10.42	12.72	DDX28	cell organization and biogenesis	cytosol;mitochondrion;nucleus;other cell component	nucleic acid binding activity;other molecular function	4.35616e+07
High	Q9NY93	Probable ATP-dependent RNA helicase DDX56 OS=Homo sapiens OX=9606 GN=DDX56 PE=1 SV=1	106.299	19	8	10	8	547	61.6	9.26	10.33	DDX56	RNA metabolism OR transcription;other metabolic processes;stress response;other biological processes	cytosol;nucleus	nucleic acid binding activity;other molecular function	7.45994e+07
High	P35268	Large ribosomal subunit protein eL22 OS=Homo sapiens OX=9606 GN=RPL22 PE=1 SV=2	106.299	48	6	15	5	128	14.8	9.19	28.16	RPL22	protein metabolism;other metabolic processes;other biological processes	cytosol;translational apparatus;nucleus;other cell component	other molecular function	1.36866e+09
High	Q71UI9	Histone H2A.V OS=Homo sapiens OX=9606 GN=H2AZ2 PE=1 SV=3	106.299	31	5	22	3	128	13.5	10.58	41.25	H2AZ2	cell organization and biogenesis	nucleus;other cell component	nucleic acid binding activity;other molecular function	3757335385
High	O43684	Mitotic checkpoint protein BUB3 OS=Homo sapiens OX=9606 GN=BUB3 PE=1 SV=1	106.299	23	7	11	7	328	37.1	6.84	18.51	BUB3	cell cycle OR cell proliferation;signal transduction;other biological processes	cytosol;nucleus;other cell component	other molecular function	8.49462e+07
High	P61513	Large ribosomal subunit protein eL43 OS=Homo sapiens OX=9606 GN=RPL37A PE=1 SV=2	106.299	50	4	12	4	92	10.3	10.43	11.91	RPL37A	protein metabolism;other metabolic processes	cytosol;translational apparatus;other cell component	other molecular function	9.91731e+07
High	P08670	Vimentin OS=Homo sapiens OX=9606 GN=VIM PE=1 SV=4	106.299	20	8	10	8	466	53.6	5.12	10.39	VIM	cell organization and biogenesis;stress response;developmental processes;signal transduction;other biological processes	plasma membrane;other membranes;cytosol;cytoskeleton;nucleus;other cytoplasmic organelle;other cell component	cytoskeletal activity;nucleic acid binding activity;other molecular function	45750875
High	Q9UGY1	Nucleolar protein 12 OS=Homo sapiens OX=9606 GN=NOL12 PE=1 SV=1	106.299	42	6	7	6	213	24.6	10.23	8.48	NOL12		nucleus	nucleic acid binding activity;other molecular function	5.94833e+07
High	P23246	Splicing factor, proline- and glutamine-rich OS=Homo sapiens OX=9606 GN=SFPQ PE=1 SV=2	106.299	12	7	11	7	707	76.1	9.44	17.24	SFPQ	cell organization and biogenesis;DNA metabolism;RNA metabolism OR transcription;other metabolic processes;stress response;other biological processes	cytosol;nucleus;other cell component	nucleic acid binding activity;other molecular function	9.55714e+07
High	Q9NSI2	Ribosome biogenesis protein SLX9 homolog OS=Homo sapiens OX=9606 GN=SLX9 PE=1 SV=2	106.299	26	5	12	5	230	25.4	11.08	18.37	SLX9	RNA metabolism OR transcription;other metabolic processes	nucleus;other cell component		6.33832e+07
High	P46778	Large ribosomal subunit protein eL21 OS=Homo sapiens OX=9606 GN=RPL21 PE=1 SV=2	106.299	37	5	9	5	160	18.6	10.49	14.53	RPL21	protein metabolism;other metabolic processes	cytosol;ER/Golgi;translational apparatus;other cell component	other molecular function	2.16411e+08
High	P52292	Importin subunit alpha-1 OS=Homo sapiens OX=9606 GN=KPNA2 PE=1 SV=1	106.299	16	6	8	6	529	57.8	5.4	14.93	KPNA2	DNA metabolism;other metabolic processes;transport;other biological processes	other membranes;cytosol;ER/Golgi;nucleus;other cell component	other molecular function	33742429
High	P46776	Large ribosomal subunit protein uL15 OS=Homo sapiens OX=9606 GN=RPL27A PE=1 SV=2	106.299	31	5	14	5	148	16.6	11	31.14	RPL27A	protein metabolism;other metabolic processes	cytosol;ER/Golgi;translational apparatus;other cell component	other molecular function	1166396212
High	Q9UHX1	Poly(U)-binding-splicing factor PUF60 OS=Homo sapiens OX=9606 GN=PUF60 PE=1 SV=1	106.299	15	6	9	6	559	59.8	5.29	8.47	PUF60	cell organization and biogenesis;RNA metabolism OR transcription;other metabolic processes;other biological processes	nucleus;other cell component	nucleic acid binding activity;other molecular function	3.03977e+07
High	Q86U06	Probable RNA-binding protein 23 OS=Homo sapiens OX=9606 GN=RBM23 PE=1 SV=1	106.299	9	3	9	1	439	48.7	9.85	11.53	RBM23	RNA metabolism OR transcription;other metabolic processes;other biological processes	nucleus	nucleic acid binding activity;other molecular function	1.69081e+06
High	Q8TDD1	ATP-dependent RNA helicase DDX54 OS=Homo sapiens OX=9606 GN=DDX54 PE=1 SV=2	106.299	10	8	9	7	881	98.5	10.02	13.8	DDX54	RNA metabolism OR transcription;other metabolic processes;signal transduction;other biological processes	ER/Golgi;nucleus	signal transduction activity or receptor binding;other molecular function	1.57374e+09
High	P38159	RNA-binding motif protein, X chromosome OS=Homo sapiens OX=9606 GN=RBMX PE=1 SV=3	106.299	17	5	8	5	391	42.3	10.05	12.57	RBMX	cell organization and biogenesis;protein metabolism;RNA metabolism OR transcription;other metabolic processes;other biological processes	non-structural extracellular;nucleus;other cell component	nucleic acid binding activity;other molecular function	5.67028e+07
High	P61353	Large ribosomal subunit protein eL27 OS=Homo sapiens OX=9606 GN=RPL27 PE=1 SV=2	106.299	36	4	7	4	136	15.8	10.56	11.36	RPL27	protein metabolism;RNA metabolism OR transcription;other metabolic processes;other biological processes	other membranes;cytosol;ER/Golgi;translational apparatus;nucleus;other cell component	other molecular function	114154179
High	Q53HL2	Borealin OS=Homo sapiens OX=9606 GN=CDCA8 PE=1 SV=2	106.299	28	6	9	6	280	31.3	9.86	17.76	CDCA8	cell cycle OR cell proliferation;cell organization and biogenesis;other biological processes	cytosol;cytoskeleton;nucleus;other cell component		4.1448e+07
High	Q6P5R6	Ribosomal protein eL22-like OS=Homo sapiens OX=9606 GN=RPL22L1 PE=1 SV=2	106.299	32	4	8	3	122	14.6	9.38	17.19	RPL22L1	protein metabolism;other metabolic processes	translational apparatus;other cell component	nucleic acid binding activity;other molecular function	355768104
High	Q9NV06	DDB1- and CUL4-associated factor 13 OS=Homo sapiens OX=9606 GN=DCAF13 PE=1 SV=2	106.299	14	7	10	7	445	51.4	9.19	8.53	DCAF13	cell cycle OR cell proliferation;cell organization and biogenesis;protein metabolism;RNA metabolism OR transcription;other metabolic processes;other biological processes	cytosol;cytoskeleton;nucleus;other cell component	other molecular function	60609891
High	Q96FF9	Sororin OS=Homo sapiens OX=9606 GN=CDCA5 PE=1 SV=1	106.299	23	4	5	4	252	27.6	9.61	5.06	CDCA5	cell cycle OR cell proliferation;cell organization and biogenesis;DNA metabolism;other metabolic processes;stress response;other biological processes	cytosol;nucleus;other cell component	other molecular function	12013875
High	Q5VTL8	Pre-mRNA-splicing factor 38B OS=Homo sapiens OX=9606 GN=PRPF38B PE=1 SV=1	106.299	10	6	10	6	546	64.4	10.54	14.68	PRPF38B	RNA metabolism OR transcription;other metabolic processes	nucleus		1.02479e+08
High	E9PRG8	Uncharacterized protein C11orf98 OS=Homo sapiens OX=9606 GN=C11orf98 PE=1 SV=2	106.299	39	4	11	4	123	14.2	11.53	22.1	C11orf98				1.59123e+08
High	P31943	Heterogeneous nuclear ribonucleoprotein H OS=Homo sapiens OX=9606 GN=HNRNPH1 PE=1 SV=4	106.299	17	5	6	5	449	49.2	6.3	6.96	HNRNPH1	RNA metabolism OR transcription;other metabolic processes;other biological processes	cytosol;nucleus;other cell component	nucleic acid binding activity;other molecular function	2.10777e+07
High	Q9NZM5	Ribosome biogenesis protein NOP53 OS=Homo sapiens OX=9606 GN=NOP53 PE=1 SV=2	106.299	15	6	13	6	478	54.4	10.32	17.81	NOP53	cell cycle OR cell proliferation;cell organization and biogenesis;DNA metabolism;RNA metabolism OR transcription;other metabolic processes;stress response;signal transduction;other biological processes	cytosol;nucleus;other cell component	nucleic acid binding activity;other molecular function	9.53337e+07
High	A8CG34	Nuclear envelope pore membrane protein POM 121C OS=Homo sapiens OX=9606 GN=POM121C PE=1 SV=3	106.299	7	6	6	6	1229	125	10.37	9	POM121C	transport	other membranes;ER/Golgi;nucleus	other molecular function	2.76473e+07
High	Q9Y2R4	Probable ATP-dependent RNA helicase DDX52 OS=Homo sapiens OX=9606 GN=DDX52 PE=1 SV=4	106.299	13	6	6	5	599	67.4	9.67	10.86	DDX52	RNA metabolism OR transcription;other metabolic processes	nucleus	other molecular function	6.67746e+07
High	P19012	Keratin, type I cytoskeletal 15 OS=Homo sapiens OX=9606 GN=KRT15 PE=1 SV=3	106.299	13	7	12	1	456	49.2	4.77	20.2	KRT15	cell organization and biogenesis;other biological processes	cytosol;cytoskeleton	cytoskeletal activity;other molecular function	9433811
High	Q969Q0	Ribosomal protein eL42-like OS=Homo sapiens OX=9606 GN=RPL36AL PE=1 SV=3	106.299	39	6	11	2	106	12.5	10.65	19.35	RPL36AL	protein metabolism;other metabolic processes	plasma membrane;other membranes;cytosol;ER/Golgi;translational apparatus;nucleus	other molecular function	710960436
High	Q5SW79	Centrosomal protein of 170 kDa OS=Homo sapiens OX=9606 GN=CEP170 PE=1 SV=1	106.299	4	5	5	5	1584	175.2	7.11	9	CEP170		cytosol;cytoskeleton;other cell component		17951648
High	Q96EU6	Ribosomal RNA processing protein 36 homolog OS=Homo sapiens OX=9606 GN=RRP36 PE=1 SV=1	106.299	22	5	8	5	259	29.8	10.17	12.44	RRP36	RNA metabolism OR transcription;other metabolic processes;other biological processes	nucleus;other cell component		4.98489e+07
High	Q5T3I0	G patch domain-containing protein 4 OS=Homo sapiens OX=9606 GN=GPATCH4 PE=1 SV=2	106.299	16	4	4	4	446	50.4	9.63	10.04	GPATCH4		nucleus		1.35558e+08
High	P26373	Large ribosomal subunit protein eL13 OS=Homo sapiens OX=9606 GN=RPL13 PE=1 SV=4	106.299	27	6	8	6	211	24.2	11.65	11.99	RPL13	protein metabolism;other metabolic processes;developmental processes	cytosol;ER/Golgi;translational apparatus;nucleus;other cell component	other molecular function	1.60652e+08
High	Q9UQ35	Serine/arginine repetitive matrix protein 2 OS=Homo sapiens OX=9606 GN=SRRM2 PE=1 SV=2	106.299	4	7	7	7	2752	299.4	12.06	8.97	SRRM2	RNA metabolism OR transcription;other metabolic processes	nucleus	nucleic acid binding activity;other molecular function	40472704
High	Q12872	Splicing factor, suppressor of white-apricot homolog OS=Homo sapiens OX=9606 GN=SFSWAP PE=1 SV=3	106.299	8	6	7	6	951	104.8	8.05	2.79	SFSWAP	cell organization and biogenesis;RNA metabolism OR transcription;other metabolic processes;other biological processes	nucleus	nucleic acid binding activity	2.39999e+07
High	Q8IWC1	MAP7 domain-containing protein 3 OS=Homo sapiens OX=9606 GN=MAP7D3 PE=1 SV=2	106.299	11	7	8	7	876	98.4	9.32	5.52	MAP7D3	cell organization and biogenesis	cytoskeleton;other cell component	cytoskeletal activity	19402640
High	Q8TAV0	Protein FAM76A OS=Homo sapiens OX=9606 GN=FAM76A PE=2 SV=1	106.299	19	5	6	4	307	35	9.19	6.02	FAM76A		nucleus		4.49182e+07
High	Q96HS1	Serine/threonine-protein phosphatase PGAM5, mitochondrial OS=Homo sapiens OX=9606 GN=PGAM5 PE=1 SV=2	106.299	26	7	9	7	289	32	8.68	13.46	PGAM5	other metabolic processes;other biological processes	other membranes;mitochondrion	enzyme regulator activity;other molecular function	184840518
High	Q99459	Cell division cycle 5-like protein OS=Homo sapiens OX=9606 GN=CDC5L PE=1 SV=2	106.299	9	7	11	7	802	92.2	8.18	10.02	CDC5L	cell cycle OR cell proliferation;DNA metabolism;RNA metabolism OR transcription;other metabolic processes;stress response;signal transduction;other biological processes	nucleus;other cell component	nucleic acid binding activity;other molecular function	8.39289e+07
High	P53007	Tricarboxylate transport protein, mitochondrial OS=Homo sapiens OX=9606 GN=SLC25A1 PE=1 SV=2	106.299	15	4	5	4	311	34	9.89	6.39	SLC25A1	other metabolic processes;transport	other membranes;mitochondrion	transporter activity	5.6243e+07
High	Q02978	Mitochondrial 2-oxoglutarate/malate carrier protein OS=Homo sapiens OX=9606 GN=SLC25A11 PE=1 SV=3	106.299	19	5	5	5	314	34	9.91	6.73	SLC25A11	other metabolic processes;transport	plasma membrane;other membranes;mitochondrion	transporter activity	2.06836e+07
High	P49411	Elongation factor Tu, mitochondrial OS=Homo sapiens OX=9606 GN=TUFM PE=1 SV=3	106.299	12	4	5	4	455	49.8	7.61	12.32	TUFM	protein metabolism;other metabolic processes;other biological processes	other membranes;mitochondrion;other cell component	nucleic acid binding activity;other molecular function	2.32768e+07
High	O60832	H/ACA ribonucleoprotein complex subunit DKC1 OS=Homo sapiens OX=9606 GN=DKC1 PE=1 SV=3	106.299	19	7	7	7	514	57.6	9.42	4.29	DKC1	cell organization and biogenesis;DNA metabolism;RNA metabolism OR transcription;other metabolic processes;other biological processes	nucleus;other cell component	nucleic acid binding activity;other molecular function	2.18192e+07
High	Q9BZI7	Regulator of nonsense transcripts 3B OS=Homo sapiens OX=9606 GN=UPF3B PE=1 SV=1	106.299	14	7	9	7	483	57.7	9.48	8.77	UPF3B	cell organization and biogenesis;RNA metabolism OR transcription;other metabolic processes;transport;developmental processes;other biological processes	cytosol;cytoskeleton;nucleus;other cell component	nucleic acid binding activity	5.95064e+07
High	Q14244	Ensconsin OS=Homo sapiens OX=9606 GN=MAP7 PE=1 SV=1	106.299	9	6	6	6	749	84	9.61	14.01	MAP7	cell organization and biogenesis;stress response;other biological processes	plasma membrane;other membranes;cytosol;cytoskeleton;other cell component	signal transduction activity or receptor binding;other molecular function	7.19646e+07
High	P17028	Zinc finger protein 24 OS=Homo sapiens OX=9606 GN=ZNF24 PE=1 SV=4	106.299	17	5	5	5	368	42.1	6.21	7.08	ZNF24	developmental processes;other biological processes	nucleus	nucleic acid binding activity;other molecular function	44317350
High	P27448	MAP/microtubule affinity-regulating kinase 3 OS=Homo sapiens OX=9606 GN=MARK3 PE=1 SV=5	106.299	11	7	10	4	753	84.4	9.57	8.97	MARK3	protein metabolism;other metabolic processes;signal transduction;other biological processes	plasma membrane;other membranes;cytosol;other cell component	cytoskeletal activity;kinase activity;other molecular function	1.03891e+07
High	P62826	GTP-binding nuclear protein Ran OS=Homo sapiens OX=9606 GN=RAN PE=1 SV=3	106.299	27	5	7	5	216	24.4	7.49	11.45	RAN	cell cycle OR cell proliferation;cell organization and biogenesis;DNA metabolism;other metabolic processes;transport;developmental processes;other biological processes	cytosol;cytoskeleton;nucleus;other cytoplasmic organelle;other cell component	other molecular function	7.28228e+07
High	P04843	Dolichyl-diphosphooligosaccharide--protein glycosyltransferase subunit 1 OS=Homo sapiens OX=9606 GN=RPN1 PE=1 SV=1	106.299	9	5	5	5	607	68.5	6.38	7.96	RPN1	protein metabolism;other metabolic processes	other membranes;cytosol;ER/Golgi;other cell component		6884190
High	Q9Y520	Protein PRRC2C OS=Homo sapiens OX=9606 GN=PRRC2C PE=1 SV=4	106.299	3	8	8	8	2896	316.7	9.13	8.1	PRRC2C	cell organization and biogenesis;other biological processes	cytosol;other cell component		36401419
High	P42166	Lamina-associated polypeptide 2, isoform alpha OS=Homo sapiens OX=9606 GN=TMPO PE=1 SV=2	106.299	8	4	4	4	694	75.4	7.66	7.49	TMPO		nucleus;other cell component	nucleic acid binding activity;other molecular function	1.94275e+07
High	Q1ED39	Lysine-rich nucleolar protein 1 OS=Homo sapiens OX=9606 GN=KNOP1 PE=1 SV=1	106.299	15	5	5	5	458	51.6	9.86	6.51	KNOP1		nucleus		4.11019e+07
High	P83881	Large ribosomal subunit protein eL42 OS=Homo sapiens OX=9606 GN=RPL36A PE=1 SV=2	106.299	39	5	8	1	106	12.4	10.58	12.32	RPL36A	protein metabolism;other metabolic processes	plasma membrane;other membranes;cytosol;ER/Golgi;translational apparatus	other molecular function	6.09008e+06
High	Q9P2N5	RNA-binding protein 27 OS=Homo sapiens OX=9606 GN=RBM27 PE=1 SV=2	106.299	7	6	8	5	1060	118.6	9.19	6.5	RBM27	RNA metabolism OR transcription;other metabolic processes	nucleus;other cell component	other molecular function	3.73761e+07
High	P46779	Large ribosomal subunit protein eL28 OS=Homo sapiens OX=9606 GN=RPL28 PE=1 SV=3	106.299	28	5	8	5	137	15.7	12.02	8.93	RPL28	protein metabolism;other metabolic processes	cytosol;translational apparatus;other cell component	other molecular function	251955596
High	O43824	Putative GTP-binding protein 6 OS=Homo sapiens OX=9606 GN=GTPBP6 PE=1 SV=4	106.299	13	6	7	6	516	56.9	9.42	8.5	GTPBP6		other cell component	translation activity;other molecular function	1.91686e+08
High	Q9UKT4	F-box only protein 5 OS=Homo sapiens OX=9606 GN=FBXO5 PE=1 SV=1	106.299	15	5	6	5	447	50.1	8.92	13.3	FBXO5	cell cycle OR cell proliferation;cell organization and biogenesis;protein metabolism;other metabolic processes;stress response;other biological processes	cytosol;cytoskeleton;nucleus;other cell component	enzyme regulator activity;other molecular function	34399020
High	P02768	Albumin OS=Homo sapiens OX=9606 GN=ALB PE=1 SV=2	106.299	7	4	9	4	609	69.3	6.28	12.94	ALB	stress response;other biological processes	non-structural extracellular;ER/Golgi;other cell component	nucleic acid binding activity;other molecular function	219515142
High	Q9UBU8	Mortality factor 4-like protein 1 OS=Homo sapiens OX=9606 GN=MORF4L1 PE=1 SV=2	106.299	9	3	4	1	362	41.4	9.28	7.31	MORF4L1	cell cycle OR cell proliferation;cell organization and biogenesis;DNA metabolism;stress response;other biological processes	nucleus;other cell component	other molecular function	7360259
High	Q9UM00	Calcium load-activated calcium channel OS=Homo sapiens OX=9606 GN=TMCO1 PE=1 SV=2	106.299	19	4	7	4	239	27.1	10.26	13.4	TMCO1	cell organization and biogenesis;stress response;transport;signal transduction;other biological processes	other membranes;cytosol;ER/Golgi	transporter activity;translation activity	61971468
High	P36542	ATP synthase subunit gamma, mitochondrial OS=Homo sapiens OX=9606 GN=ATP5F1C PE=1 SV=1	106.299	18	5	6	5	298	33	9.22	10.46	ATP5F1C	other metabolic processes;transport	other membranes;mitochondrion	transporter activity	31399135
High	P67809	Y-box-binding protein 1 OS=Homo sapiens OX=9606 GN=YBX1 PE=1 SV=3	106.299	23	4	5	4	324	35.9	9.88	7.01	YBX1	RNA metabolism OR transcription;other metabolic processes;transport;developmental processes;other biological processes	non-structural extracellular;plasma membrane;other membranes;cytosol;ER/Golgi;nucleus;other cell component	nucleic acid binding activity;other molecular function	1.32063e+07
High	Q7Z7K6	Centromere protein V OS=Homo sapiens OX=9606 GN=CENPV PE=1 SV=1	106.299	22	4	4	4	275	29.9	9.73	7.28	CENPV	cell cycle OR cell proliferation;cell organization and biogenesis;other biological processes	other membranes;cytosol;cytoskeleton;nucleus;other cell component	other molecular function	5.25475e+07
High	Q53GQ0	Very-long-chain 3-oxoacyl-CoA reductase OS=Homo sapiens OX=9606 GN=HSD17B12 PE=1 SV=2	106.299	15	4	4	4	312	34.3	9.32	6.96	HSD17B12	cell organization and biogenesis;other metabolic processes;other biological processes	extracellular matrix;other membranes;ER/Golgi	other molecular function	40245486
High	Q92796	Disks large homolog 3 OS=Homo sapiens OX=9606 GN=DLG3 PE=1 SV=2	106.299	7	4	5	4	817	90.3	7.03	6.81	DLG3	cell adhesion;cell-cell signaling;other biological processes	plasma membrane;other membranes;cytosol;other cell component	other molecular function	1.09567e+07
High	Q71UM5	Ribosomal protein eS27-like OS=Homo sapiens OX=9606 GN=RPS27L PE=1 SV=3	106.299	38	3	8	1	84	9.5	9.45	12.91	RPS27L	cell cycle OR cell proliferation;cell organization and biogenesis;protein metabolism;other metabolic processes;stress response;signal transduction;other biological processes	cytosol;translational apparatus;nucleus	enzyme regulator activity;nucleic acid binding activity;other molecular function	6.76943e+06
High	Q07020	Large ribosomal subunit protein eL18 OS=Homo sapiens OX=9606 GN=RPL18 PE=1 SV=2	106.299	19	3	5	3	188	21.6	11.72	12.73	RPL18	protein metabolism;other metabolic processes	cytosol;ER/Golgi;translational apparatus;nucleus;other cell component	nucleic acid binding activity;other molecular function	5.10658e+08
High	Q14692	Ribosome biogenesis protein BMS1 homolog OS=Homo sapiens OX=9606 GN=BMS1 PE=1 SV=1	106.299	5	7	8	7	1282	145.7	6.44	7.75	BMS1	RNA metabolism OR transcription;other metabolic processes;other biological processes	nucleus;other cell component	nucleic acid binding activity;other molecular function	4.35883e+07
High	Q6P1L8	Large ribosomal subunit protein uL14m OS=Homo sapiens OX=9606 GN=MRPL14 PE=1 SV=1	106.299	44	5	7	5	145	15.9	10.24	6.81	MRPL14	protein metabolism;other metabolic processes	other membranes;mitochondrion;translational apparatus	other molecular function	7.43943e+07
High	O43660	Pleiotropic regulator 1 OS=Homo sapiens OX=9606 GN=PLRG1 PE=1 SV=1	106.299	13	6	7	6	514	57.2	9.17	3.67	PLRG1	RNA metabolism OR transcription;other metabolic processes;other biological processes	other membranes;nucleus;other cell component		2.65705e+07
High	Q6DD87	Zinc finger protein 787 OS=Homo sapiens OX=9606 GN=ZNF787 PE=1 SV=4	106.299	11	3	3	3	382	40.4	7.96	4.57	ZNF787	other biological processes	nucleus	nucleic acid binding activity;other molecular function	1.96316e+07
High	P20290	Transcription factor BTF3 OS=Homo sapiens OX=9606 GN=BTF3 PE=1 SV=1	106.299	20	3	4	3	206	22.2	9.38	9.37	BTF3	transport;developmental processes;other biological processes	cytosol;translational apparatus;nucleus;other cell component		46574317
High	P26368	Splicing factor U2AF 65 kDa subunit OS=Homo sapiens OX=9606 GN=U2AF2 PE=1 SV=4	106.299	9	4	6	4	475	53.5	9.09	10.81	U2AF2	RNA metabolism OR transcription;other metabolic processes;other biological processes	nucleus	nucleic acid binding activity;other molecular function	2.97907e+07
High	Q02040	A-kinase anchor protein 17A OS=Homo sapiens OX=9606 GN=AKAP17A PE=1 SV=2	106.299	9	7	10	7	695	80.7	9.73	6.52	AKAP17A	RNA metabolism OR transcription;other metabolic processes;signal transduction;other biological processes	cytosol;nucleus	other molecular function	46980639
High	Q8IY81	pre-rRNA 2'-O-ribose RNA methyltransferase FTSJ3 OS=Homo sapiens OX=9606 GN=FTSJ3 PE=1 SV=2	106.299	11	6	6	6	847	96.5	8.4	0	FTSJ3	RNA metabolism OR transcription;other metabolic processes	nucleus;other cell component	other molecular function	3.8083e+07
High	P82912	Small ribosomal subunit protein uS11m OS=Homo sapiens OX=9606 GN=MRPS11 PE=1 SV=2	106.299	24	3	3	3	194	20.6	10.81	6.69	MRPS11	protein metabolism;other metabolic processes	other membranes;mitochondrion;translational apparatus	other molecular function	9.74669e+06
High	Q86WX3	Active regulator of SIRT1 OS=Homo sapiens OX=9606 GN=RPS19BP1 PE=1 SV=1	106.299	28	3	6	3	136	15.4	10.74	10.36	RPS19BP1	other biological processes	cytosol;nucleus;other cell component	other molecular function	40767900
High	Q9H0W5	Coiled-coil domain-containing protein 8 OS=Homo sapiens OX=9606 GN=CCDC8 PE=1 SV=2	106.299	11	3	3	3	538	59.3	8.63	4.77	CCDC8	cell organization and biogenesis;other biological processes	plasma membrane;other membranes;cytosol;cytoskeleton;nucleus;other cell component		3.70193e+06
High	Q9NYV4	Cyclin-dependent kinase 12 OS=Homo sapiens OX=9606 GN=CDK12 PE=1 SV=2	106.299	5	5	5	5	1490	164.1	9.44	7.02	CDK12	protein metabolism;RNA metabolism OR transcription;other metabolic processes;other biological processes	nucleus;other cell component	kinase activity;other molecular function	26229807
High	Q6P2Q9	Pre-mRNA-processing-splicing factor 8 OS=Homo sapiens OX=9606 GN=PRPF8 PE=1 SV=2	106.299	3	6	6	6	2335	273.4	8.84	5.39	PRPF8	cell organization and biogenesis;RNA metabolism OR transcription;other metabolic processes;other biological processes	nucleus	nucleic acid binding activity;other molecular function	3.4306e+06
High	Q15365	Poly(rC)-binding protein 1 OS=Homo sapiens OX=9606 GN=PCBP1 PE=1 SV=2	106.299	15	4	5	4	356	37.5	7.09	5.31	PCBP1	RNA metabolism OR transcription;other metabolic processes;other biological processes	cytosol;nucleus;other cell component	nucleic acid binding activity;other molecular function	2.93301e+07
High	Q9Y2X3	Nucleolar protein 58 OS=Homo sapiens OX=9606 GN=NOP58 PE=1 SV=1	106.299	13	5	6	5	529	59.5	8.92	2.29	NOP58	RNA metabolism OR transcription;other metabolic processes;other biological processes	cytosol;nucleus;other cell component	nucleic acid binding activity;other molecular function	28472369
High	Q9Y6A4	Cilia- and flagella-associated protein 20 OS=Homo sapiens OX=9606 GN=CFAP20 PE=1 SV=1	106.299	21	4	8	4	193	22.8	9.76	6.08	CFAP20	cell organization and biogenesis;protein metabolism;other metabolic processes;other biological processes	cytoskeleton;nucleus;other cell component		92289395
High	Q96Q89	Kinesin-like protein KIF20B OS=Homo sapiens OX=9606 GN=KIF20B PE=1 SV=3	106.299	4	5	5	5	1820	210.5	5.67	3.35	KIF20B	cell cycle OR cell proliferation;cell organization and biogenesis;developmental processes;other biological processes	cytosol;cytoskeleton;nucleus;other cell component	cytoskeletal activity;other molecular function	3.74856e+06
High	Q86UE4	Protein LYRIC OS=Homo sapiens OX=9606 GN=MTDH PE=1 SV=2	106.299	10	4	4	4	582	63.8	9.32	4.03	MTDH	signal transduction;other biological processes	plasma membrane;other membranes;ER/Golgi;nucleus;other cell component	nucleic acid binding activity;other molecular function	1.00344e+07
High	Q8TCJ2	Dolichyl-diphosphooligosaccharide--protein glycosyltransferase subunit STT3B OS=Homo sapiens OX=9606 GN=STT3B PE=1 SV=1	106.299	7	5	6	5	826	93.6	8.91	5.98	STT3B	protein metabolism;other metabolic processes;stress response	other membranes;ER/Golgi;other cell component	other molecular function	1.79832e+07
High	Q00325	Solute carrier family 25 member 3 OS=Homo sapiens OX=9606 GN=SLC25A3 PE=1 SV=2	106.299	16	6	8	6	362	40.1	9.38	8.36	SLC25A3	transport	plasma membrane;other membranes;mitochondrion	transporter activity;other molecular function	8.59008e+07
High	Q9BWE0	Replication initiator 1 OS=Homo sapiens OX=9606 GN=REPIN1 PE=1 SV=1	106.299	9	4	4	4	567	63.5	9.98	5.24	REPIN1	DNA metabolism;other metabolic processes;other biological processes	nucleus;other cell component	nucleic acid binding activity;other molecular function	1.79629e+07
High	P08238	Heat shock protein HSP 90-beta OS=Homo sapiens OX=9606 GN=HSP90AB1 PE=1 SV=4	106.299	9	5	5	5	724	83.2	5.03	4.08	HSP90AB1	cell organization and biogenesis;protein metabolism;DNA metabolism;other metabolic processes;stress response;other biological processes	non-structural extracellular;plasma membrane;other membranes;cytosol;nucleus;other cell component	enzyme regulator activity;cytoskeletal activity;nucleic acid binding activity;other molecular function	5.09551e+07
High	Q8NFW8	N-acylneuraminate cytidylyltransferase OS=Homo sapiens OX=9606 GN=CMAS PE=1 SV=2	106.299	13	4	4	4	434	48.3	7.93	4.05	CMAS	other metabolic processes	nucleus	other molecular function	14038043
High	P56134	ATP synthase subunit f, mitochondrial OS=Homo sapiens OX=9606 GN=ATP5MF PE=1 SV=3	106.299	26	2	6	2	94	10.9	9.67	11.7	ATP5MF	other metabolic processes;transport	other membranes;mitochondrion;nucleus		40610035
High	Q14966	Zinc finger protein 638 OS=Homo sapiens OX=9606 GN=ZNF638 PE=1 SV=2	106.299	3	4	5	4	1978	220.5	6.38	1.61	ZNF638	RNA metabolism OR transcription;other metabolic processes;other biological processes	nucleus;other cell component	nucleic acid binding activity;other molecular function	11111378
High	O95232	Luc7-like protein 3 OS=Homo sapiens OX=9606 GN=LUC7L3 PE=1 SV=2	106.299	7	3	4	3	432	51.4	9.79	9.4	LUC7L3	cell organization and biogenesis;RNA metabolism OR transcription;other metabolic processes	nucleus	nucleic acid binding activity	5.11868e+07
High	Q9Y2W2	WW domain-binding protein 11 OS=Homo sapiens OX=9606 GN=WBP11 PE=1 SV=1	106.299	4	2	5	2	641	70	8.38	9.29	WBP11	RNA metabolism OR transcription;other metabolic processes	cytosol;nucleus;other cell component	nucleic acid binding activity;other molecular function	3.34962e+07
High	Q99741	Cell division control protein 6 homolog OS=Homo sapiens OX=9606 GN=CDC6 PE=1 SV=1	106.299	7	4	4	4	560	62.7	9.58	4.3	CDC6	cell cycle OR cell proliferation;DNA metabolism;other metabolic processes;signal transduction;other biological processes	cytosol;cytoskeleton;nucleus;other cell component	other molecular function	2.18505e+07
High	P0DMU7	Cancer/testis antigen family 45 member A6 OS=Homo sapiens OX=9606 GN=CT45A6 PE=2 SV=1	106.299	26	3	4	3	189	21.2	9.69	2.34	CT45A6				2.0809e+07
High	Q5T8P6	RNA-binding protein 26 OS=Homo sapiens OX=9606 GN=RBM26 PE=1 SV=3	106.299	4	4	4	3	1007	113.5	9.16	5.03	RBM26	RNA metabolism OR transcription;other metabolic processes	nucleus	other molecular function	7.61029e+06
High	Q5T280	Putative methyltransferase C9orf114 OS=Homo sapiens OX=9606 GN=SPOUT1 PE=1 SV=3	106.299	11	4	4	4	376	42	7.43	6.32	SPOUT1	cell cycle OR cell proliferation;RNA metabolism OR transcription;other metabolic processes;other biological processes	cytoskeleton;other cell component	nucleic acid binding activity;other molecular function	26408846
High	Q8N5F7	NF-kappa-B-activating protein OS=Homo sapiens OX=9606 GN=NKAP PE=1 SV=1	106.299	13	3	3	3	415	47.1	10.11	4.67	NKAP	cell cycle OR cell proliferation;signal transduction;other biological processes	cytosol;nucleus	nucleic acid binding activity;other molecular function	2.7684e+07
High	P41223	Protein BUD31 homolog OS=Homo sapiens OX=9606 GN=BUD31 PE=1 SV=2	106.299	25	4	6	4	144	17	8.82	4.71	BUD31	RNA metabolism OR transcription;other metabolic processes;other biological processes	nucleus;other cell component	other molecular function	1.61792e+07
High	Q96GD4	Aurora kinase B OS=Homo sapiens OX=9606 GN=AURKB PE=1 SV=3	106.299	10	3	4	3	344	39.3	9.29	6.54	AURKB	cell cycle OR cell proliferation;cell organization and biogenesis;protein metabolism;other metabolic processes;developmental processes;signal transduction;other biological processes	cytosol;cytoskeleton;nucleus;other cell component	kinase activity;other molecular function	1.3344e+07
High	Q15388	Mitochondrial import receptor subunit TOM20 homolog OS=Homo sapiens OX=9606 GN=TOMM20 PE=1 SV=1	106.299	22	3	5	3	145	16.3	8.6	9.13	TOMM20	cell organization and biogenesis;transport;other biological processes	other membranes;cytoskeleton;mitochondrion;other cell component	transporter activity;other molecular function	388313546
High	Q9H361	Polyadenylate-binding protein 3 OS=Homo sapiens OX=9606 GN=PABPC3 PE=1 SV=2	106.299	8	4	4	4	631	70	9.67	4.64	PABPC3	RNA metabolism OR transcription;other metabolic processes	cytosol;nucleus;other cell component	nucleic acid binding activity	2.76629e+07
High	O00139	Kinesin-like protein KIF2A OS=Homo sapiens OX=9606 GN=KIF2A PE=1 SV=3	106.299	9	6	7	6	706	79.9	6.68	11.38	KIF2A	cell cycle OR cell proliferation;cell organization and biogenesis;developmental processes;other biological processes	cytosol;cytoskeleton;nucleus;other cell component	cytoskeletal activity;other molecular function	54722194
High	P57088	Transmembrane protein 33 OS=Homo sapiens OX=9606 GN=TMEM33 PE=1 SV=2	106.299	15	4	4	4	247	28	9.7	3.12	TMEM33	cell organization and biogenesis;stress response;other biological processes	other membranes;ER/Golgi;nucleus;other cell component		35339366
High	P21127	Cyclin-dependent kinase 11B OS=Homo sapiens OX=9606 GN=CDK11B PE=1 SV=4	106.299	5	4	7	4	795	92.6	5.54	3.86	CDK11B	cell cycle OR cell proliferation;protein metabolism;other metabolic processes;other biological processes	nucleus;other cell component	kinase activity;other molecular function	14452019
High	Q5TEC6	Histone H3-7 OS=Homo sapiens OX=9606 GN=H3-7 PE=1 SV=1	106.299	20	3	12	1	136	15.4	11.27	21.13	H3-7		nucleus;other cell component	nucleic acid binding activity;other molecular function	1.66029e+07
High	P49674	Casein kinase I isoform epsilon OS=Homo sapiens OX=9606 GN=CSNK1E PE=1 SV=1	106.299	9	3	4	3	416	47.3	9.66	1.77	CSNK1E	cell-cell signaling;protein metabolism;DNA metabolism;other metabolic processes;stress response;transport;signal transduction;other biological processes	cytosol;nucleus;other cell component	kinase activity;other molecular function	1.19352e+07
High	Q9NYZ3	G2 and S phase-expressed protein 1 OS=Homo sapiens OX=9606 GN=GTSE1 PE=1 SV=4	106.299	7	4	4	4	739	78.5	9.23	2.48	GTSE1	cell cycle OR cell proliferation;stress response;signal transduction;other biological processes	cytosol;cytoskeleton;nucleus	cytoskeletal activity	6484805
High	Q9UI30	Multifunctional methyltransferase subunit TRM112-like protein OS=Homo sapiens OX=9606 GN=TRMT112 PE=1 SV=1	106.299	20	2	2	2	125	14.2	5.26	5.24	TRMT112	cell organization and biogenesis;protein metabolism;RNA metabolism OR transcription;other metabolic processes;other biological processes	cytosol;nucleus;other cell component	other molecular function	14318722
High	Q9Y388	RNA-binding motif protein, X-linked 2 OS=Homo sapiens OX=9606 GN=RBMX2 PE=1 SV=2	106.299	11	3	4	3	322	37.3	9.83	6.03	RBMX2	cell organization and biogenesis;RNA metabolism OR transcription;other metabolic processes	other membranes;ER/Golgi;nucleus		19638631
High	Q5SSJ5	Heterochromatin protein 1-binding protein 3 OS=Homo sapiens OX=9606 GN=HP1BP3 PE=1 SV=1	106.299	9	5	8	5	553	61.2	9.67	3.39	HP1BP3	cell organization and biogenesis;stress response;other biological processes	nucleus;other cell component	nucleic acid binding activity;other molecular function	5.62081e+07
High	P22626	Heterogeneous nuclear ribonucleoproteins A2/B1 OS=Homo sapiens OX=9606 GN=HNRNPA2B1 PE=1 SV=2	106.299	5	2	2	2	353	37.4	8.95	5.42	HNRNPA2B1	cell organization and biogenesis;RNA metabolism OR transcription;other metabolic processes;transport;other biological processes	non-structural extracellular;nucleus;other cell component	nucleic acid binding activity;other molecular function	1.35327e+07
High	Q71F23	Centromere protein U OS=Homo sapiens OX=9606 GN=CENPU PE=1 SV=1	106.299	11	3	3	3	418	47.5	9.13	2.47	CENPU	cell cycle OR cell proliferation;developmental processes	cytosol;cytoskeleton;nucleus;other cell component		8.152e+06
High	P29372	DNA-3-methyladenine glycosylase OS=Homo sapiens OX=9606 GN=MPG PE=1 SV=3	106.299	13	4	5	4	298	32.8	9.57	4.21	MPG	DNA metabolism;other metabolic processes;stress response	cytosol;mitochondrion;nucleus	nucleic acid binding activity;other molecular function	4.36698e+07
High	Q16777	Histone H2A type 2-C OS=Homo sapiens OX=9606 GN=H2AC20 PE=1 SV=4	106.299	36	4	15	2	129	14	10.9	31.92	H2AC20		nucleus;other cell component	nucleic acid binding activity;other molecular function	4.39843e+07
High	Q9Y4P3	Transducin beta-like protein 2 OS=Homo sapiens OX=9606 GN=TBL2 PE=1 SV=1	106.299	8	3	3	3	447	49.8	9.44	1.92	TBL2	stress response;signal transduction	other membranes;ER/Golgi	other molecular function	10129890
High	Q9BX40	Protein LSM14 homolog B OS=Homo sapiens OX=9606 GN=LSM14B PE=1 SV=1	106.299	10	3	3	3	385	42	9.69	4.78	LSM14B	other biological processes	other cell component	nucleic acid binding activity	1.63809e+07
High	P63208	S-phase kinase-associated protein 1 OS=Homo sapiens OX=9606 GN=SKP1 PE=1 SV=2	106.299	20	3	3	3	163	18.6	4.54	1.73	SKP1	cell organization and biogenesis;protein metabolism;other metabolic processes;other biological processes	cytosol;cytoskeleton;nucleus;other cell component	other molecular function	2.3424e+07
High	Q9P031	Thyroid transcription factor 1-associated protein 26 OS=Homo sapiens OX=9606 GN=CCDC59 PE=1 SV=2	106.299	15	3	3	3	241	28.7	9.88	6.43	CCDC59		nucleus		32693060
High	P09429	High mobility group protein B1 OS=Homo sapiens OX=9606 GN=HMGB1 PE=1 SV=3	106.299	19	3	3	2	215	24.9	5.74	4.83	HMGB1	cell organization and biogenesis;DNA metabolism;other metabolic processes;stress response;transport;developmental processes;signal transduction;other biological processes	non-structural extracellular;plasma membrane;other membranes;ER/Golgi;nucleus;other cytoplasmic organelle;other cell component	signal transduction activity or receptor binding;nucleic acid binding activity;other molecular function	7011936
High	Q9H089	Large subunit GTPase 1 homolog OS=Homo sapiens OX=9606 GN=LSG1 PE=1 SV=2	106.299	5	3	4	3	658	75.2	6.38	6.94	LSG1	transport	cytosol;ER/Golgi;nucleus	other molecular function	7.37495e+06
High	Q86YZ3	Hornerin OS=Homo sapiens OX=9606 GN=HRNR PE=1 SV=2	106.299	2	2	4	2	2850	282.2	10.04	2.08	HRNR	cell organization and biogenesis;other biological processes	non-structural extracellular;plasma membrane;other cytoplasmic organelle;other cell component	other molecular function	1.14092e+07
High	Q13573	SNW domain-containing protein 1 OS=Homo sapiens OX=9606 GN=SNW1 PE=1 SV=1	106.299	6	3	3	3	536	61.5	9.52	6.41	SNW1	RNA metabolism OR transcription;other metabolic processes;stress response;signal transduction;other biological processes	nucleus	signal transduction activity or receptor binding;other molecular function	1.79593e+07
High	O00257	E3 SUMO-protein ligase CBX4 OS=Homo sapiens OX=9606 GN=CBX4 PE=1 SV=3	106.299	8	3	3	3	560	61.3	9.36	4.13	CBX4	cell organization and biogenesis;protein metabolism;other metabolic processes;other biological processes	nucleus	nucleic acid binding activity;other molecular function	20928182
High	A4D1E9	GTP-binding protein 10 OS=Homo sapiens OX=9606 GN=GTPBP10 PE=1 SV=1	106.299	15	4	4	4	387	42.9	9.03	0	GTPBP10	other biological processes	mitochondrion;nucleus;other cell component	other molecular function	8.35326e+06
High	O95470	Sphingosine-1-phosphate lyase 1 OS=Homo sapiens OX=9606 GN=SGPL1 PE=1 SV=3	106.299	9	4	6	4	568	63.5	9.16	3.43	SGPL1	other metabolic processes;developmental processes;signal transduction;other biological processes	other membranes;ER/Golgi	other molecular function	1.72028e+06
High	Q96EK4	THAP domain-containing protein 11 OS=Homo sapiens OX=9606 GN=THAP11 PE=1 SV=2	106.299	14	4	4	4	314	34.4	8.98	2.5	THAP11	cell cycle OR cell proliferation;other metabolic processes;developmental processes;other biological processes	cytosol;nucleus;other cell component	nucleic acid binding activity;other molecular function	2.82136e+07
High	P20719	Homeobox protein Hox-A5 OS=Homo sapiens OX=9606 GN=HOXA5 PE=1 SV=2	106.299	13	2	3	2	270	29.3	9.25	7.41	HOXA5	cell-cell signaling;developmental processes;other biological processes	nucleus;other cell component	nucleic acid binding activity;other molecular function	9903498
High	Q9UL40	Zinc finger protein 346 OS=Homo sapiens OX=9606 GN=ZNF346 PE=1 SV=1	106.299	10	2	2	2	294	32.9	9.09	2.36	ZNF346		nucleus;other cell component	nucleic acid binding activity;other molecular function	5692671
High	P84243	Histone H3.3 OS=Homo sapiens OX=9606 GN=H3-3B PE=1 SV=2	106.299	17	3	11	1	136	15.3	11.27	17.8	H3-3A; H3-3B	cell organization and biogenesis;other biological processes	non-structural extracellular;nucleus;other cell component	nucleic acid binding activity;other molecular function	940640816
High	Q8TED0	U3 small nucleolar RNA-associated protein 15 homolog OS=Homo sapiens OX=9606 GN=UTP15 PE=1 SV=3	106.299	7	3	3	3	518	58.4	9.11	1.76	UTP15	RNA metabolism OR transcription;other metabolic processes;other biological processes	ER/Golgi;nucleus;other cell component		5108537
High	Q9NVP2	Histone chaperone ASF1B OS=Homo sapiens OX=9606 GN=ASF1B PE=1 SV=1	106.299	10	1	2	1	202	22.4	4.56	2.79	ASF1B	cell organization and biogenesis;developmental processes;other biological processes	cytosol;nucleus;other cell component	other molecular function	6.5158e+06
High	Q96EV2	RNA-binding protein 33 OS=Homo sapiens OX=9606 GN=RBM33 PE=1 SV=3	106.299	3	3	3	3	1170	129.9	6.93	4.14	RBM33	RNA metabolism OR transcription;other metabolic processes;transport;other biological processes	nucleus;other cell component	nucleic acid binding activity;other molecular function	8694743
High	P78549	Endonuclease III-like protein 1 OS=Homo sapiens OX=9606 GN=NTHL1 PE=1 SV=2	106.299	20	4	4	4	312	34.4	9.67	4.05	NTHL1	DNA metabolism;other metabolic processes;stress response	mitochondrion;nucleus	nucleic acid binding activity;other molecular function	2.80467e+07
High	P62314	Small nuclear ribonucleoprotein Sm D1 OS=Homo sapiens OX=9606 GN=SNRPD1 PE=1 SV=1	106.299	11	1	1	1	119	13.3	11.56	2.93	SNRPD1	cell organization and biogenesis;RNA metabolism OR transcription;other metabolic processes	cytosol;nucleus;other cell component		6040714
High	Q9ULW3	Activator of basal transcription 1 OS=Homo sapiens OX=9606 GN=ABT1 PE=1 SV=1	106.299	17	4	5	4	272	31.1	9.88	4.13	ABT1	cell organization and biogenesis;RNA metabolism OR transcription;other metabolic processes;developmental processes;other biological processes	nucleus;other cell component	nucleic acid binding activity;other molecular function	3.19233e+07
High	P62861	Ubiquitin-like FUBI-ribosomal protein eS30 fusion protein OS=Homo sapiens OX=9606 GN=FAU PE=1 SV=2	106.299	9	3	9	3	133	14.4	10.17	17.11	FAU	protein metabolism;other metabolic processes;stress response	non-structural extracellular;cytosol;translational apparatus;nucleus;other cell component	other molecular function	408416481
High	O95503	Chromobox protein homolog 6 OS=Homo sapiens OX=9606 GN=CBX6 PE=1 SV=1	106.299	10	3	3	3	412	43.9	10.01	2.38	CBX6	cell organization and biogenesis;other biological processes	nucleus;other cell component	nucleic acid binding activity;other molecular function	1.00742e+07
High	O15297	Protein phosphatase 1D OS=Homo sapiens OX=9606 GN=PPM1D PE=1 SV=1	106.299	7	3	3	3	605	66.6	8.94	1.93	PPM1D	cell cycle OR cell proliferation;cell organization and biogenesis;protein metabolism;DNA metabolism;other metabolic processes;stress response;signal transduction;other biological processes	cytosol;nucleus	kinase activity;other molecular function	15584384
High	Q9BRT6	Protein LLP homolog OS=Homo sapiens OX=9606 GN=LLPH PE=1 SV=1	106.299	17	2	3	2	129	15.2	10.37	2.67	LLPH	cell organization and biogenesis;developmental processes;other biological processes	nucleus;other cell component	other molecular function	2.70226e+07
High	P47914	Large ribosomal subunit protein eL29 OS=Homo sapiens OX=9606 GN=RPL29 PE=1 SV=2	106.299	14	2	7	2	159	17.7	11.66	9.05	RPL29	protein metabolism;other metabolic processes;developmental processes	cytosol;translational apparatus;other cell component	other molecular function	676323520
High	P07910	Heterogeneous nuclear ribonucleoproteins C1/C2 OS=Homo sapiens OX=9606 GN=HNRNPC PE=1 SV=4	106.299	8	2	3	2	306	33.7	5.08	4.85	HNRNPC	RNA metabolism OR transcription;other metabolic processes;other biological processes	cytosol;cytoskeleton;nucleus;other cell component	nucleic acid binding activity;other molecular function	18027501
High	P52272	Heterogeneous nuclear ribonucleoprotein M OS=Homo sapiens OX=9606 GN=HNRNPM PE=1 SV=3	106.299	4	2	2	2	730	77.5	8.7	2.99	HNRNPM	RNA metabolism OR transcription;other metabolic processes	nucleus;other cell component	nucleic acid binding activity;other molecular function	1.1713e+07
High	Q53H12	Acylglycerol kinase, mitochondrial OS=Homo sapiens OX=9606 GN=AGK PE=1 SV=2	106.299	8	3	3	3	422	47.1	8.09	4.05	AGK	cell organization and biogenesis;other metabolic processes;transport	other membranes;cytosol;mitochondrion;other cell component	kinase activity;other molecular function	1.75464e+07
High	P62424	Large ribosomal subunit protein eL8 OS=Homo sapiens OX=9606 GN=RPL7A PE=1 SV=2	106.299	11	2	2	2	266	30	10.61	4.75	RPL7A	protein metabolism;RNA metabolism OR transcription;other metabolic processes	other membranes;cytosol;translational apparatus;nucleus;other cell component	other molecular function	12563424
High	P14678	Small nuclear ribonucleoprotein-associated proteins B and B' OS=Homo sapiens OX=9606 GN=SNRPB PE=1 SV=2	106.299	13	3	5	3	240	24.6	11.19	6.61	SNRPB	cell organization and biogenesis;protein metabolism;RNA metabolism OR transcription;other metabolic processes	cytosol;nucleus;other cell component	nucleic acid binding activity;other molecular function	30431372
High	Q14739	Delta(14)-sterol reductase LBR OS=Homo sapiens OX=9606 GN=LBR PE=1 SV=2	106.299	5	3	3	3	615	70.7	9.36	4.26	LBR	other metabolic processes;other biological processes	other membranes;ER/Golgi;nucleus;other cell component	nucleic acid binding activity;other molecular function	2.71098e+07
High	Q13123	Protein Red OS=Homo sapiens OX=9606 GN=IK PE=1 SV=3	106.299	7	4	5	4	557	65.6	6.64	1.92	IK	cell cycle OR cell proliferation;RNA metabolism OR transcription;other metabolic processes;signal transduction;other biological processes	cytoskeleton;nucleus;other cell component	other molecular function	3.04455e+07
High	P39748	Flap endonuclease 1 OS=Homo sapiens OX=9606 GN=FEN1 PE=1 SV=1	106.299	8	2	2	2	380	42.6	8.62	2.51	FEN1	cell cycle OR cell proliferation;cell organization and biogenesis;DNA metabolism;RNA metabolism OR transcription;other metabolic processes;stress response;other biological processes	mitochondrion;nucleus;other cell component	nucleic acid binding activity;other molecular function	19477579
High	Q9UI10	Translation initiation factor eIF2B subunit delta OS=Homo sapiens OX=9606 GN=EIF2B4 PE=1 SV=2	106.299	8	3	3	3	523	57.5	9.38	3.47	EIF2B4	protein metabolism;other metabolic processes;stress response;developmental processes;signal transduction;other biological processes	cytosol;translational apparatus;other cell component	nucleic acid binding activity;other molecular function	5.2316e+06
High	Q9NVF7	F-box only protein 28 OS=Homo sapiens OX=9606 GN=FBXO28 PE=1 SV=1	106.299	7	2	2	2	368	41.1	9.55	2.26	FBXO28	protein metabolism;other metabolic processes	other cell component	other molecular function
High	Q06830	Peroxiredoxin-1 OS=Homo sapiens OX=9606 GN=PRDX1 PE=1 SV=1	106.299	14	3	4	2	199	22.1	8.13	1.8	PRDX1	cell cycle OR cell proliferation;other metabolic processes;stress response;developmental processes;other biological processes	cytosol;nucleus;other cell component	other molecular function	2.41822e+07
High	Q02086	Transcription factor Sp2 OS=Homo sapiens OX=9606 GN=SP2 PE=1 SV=3	106.299	5	2	2	2	613	64.9	9.92	2.69	SP2	other biological processes	nucleus;other cell component	nucleic acid binding activity;other molecular function	9.30587e+06
High	Q8NAV1	Pre-mRNA-splicing factor 38A OS=Homo sapiens OX=9606 GN=PRPF38A PE=1 SV=1	106.299	8	2	2	2	312	37.5	9.96	2.67	PRPF38A	RNA metabolism OR transcription;other metabolic processes	nucleus		1.69412e+07
High	Q9P016	Thymocyte nuclear protein 1 OS=Homo sapiens OX=9606 GN=THYN1 PE=1 SV=1	106.299	18	4	4	4	225	25.7	9.25	3.41	THYN1				1.62821e+07
High	Q8N9M1	Uncharacterized protein C19orf47 OS=Homo sapiens OX=9606 GN=C19orf47 PE=1 SV=1	106.299	10	3	3	3	422	44.7	10.11	2.8	C19orf47		nucleus		1.14233e+07
High	Q9NXS2	Glutaminyl-peptide cyclotransferase-like protein OS=Homo sapiens OX=9606 GN=QPCTL PE=1 SV=2	106.299	8	3	4	3	382	42.9	9.82	3.01	QPCTL	protein metabolism;other metabolic processes	other membranes;ER/Golgi	other molecular function	45786384
High	P84098	Large ribosomal subunit protein eL19 OS=Homo sapiens OX=9606 GN=RPL19 PE=1 SV=1	106.299	13	2	3	2	196	23.5	11.47	6.9	RPL19	protein metabolism;other metabolic processes	cytosol;translational apparatus;nucleus;other cell component	other molecular function	19816534
High	Q6IAN0	Dehydrogenase/reductase SDR family member 7B OS=Homo sapiens OX=9606 GN=DHRS7B PE=1 SV=2	106.299	9	2	3	2	325	35.1	9.55	5.23	DHRS7B	other metabolic processes;stress response;other biological processes	other membranes;ER/Golgi;nucleus;other cytoplasmic organelle;other cell component	other molecular function	4660659
High	Q8N0T1	Ribosomal biogenesis factor OS=Homo sapiens OX=9606 GN=RBIS PE=1 SV=4	106.299	29	3	5	3	100	11.4	10.46	4.07	RBIS	other biological processes	cytosol;nucleus		6.74442e+07
High	Q15004	PCNA-associated factor OS=Homo sapiens OX=9606 GN=PCLAF PE=1 SV=1	106.299	32	2	2	2	111	12	9.83	1.93	PCLAF	cell cycle OR cell proliferation;cell organization and biogenesis;DNA metabolism;other metabolic processes;stress response;other biological processes	cytoskeleton;nucleus;other cell component	other molecular function	1.46848e+06
High	P23284	Peptidyl-prolyl cis-trans isomerase B OS=Homo sapiens OX=9606 GN=PPIB PE=1 SV=2	106.299	13	3	5	3	216	23.7	9.41	8.13	PPIB	protein metabolism;other metabolic processes;developmental processes;other biological processes	cytosol;ER/Golgi;nucleus;other cell component	other molecular function	2.44419e+07
High	Q9Y421	Protein FAM32A OS=Homo sapiens OX=9606 GN=FAM32A PE=1 SV=2	106.299	28	3	4	3	112	13.2	9.99	6.26	FAM32A	cell cycle OR cell proliferation;other biological processes	nucleus		53781957
High	P30050	Large ribosomal subunit protein uL11 OS=Homo sapiens OX=9606 GN=RPL12 PE=1 SV=1	106.299	25	3	3	3	165	17.8	9.42	2.52	RPL12	protein metabolism;other metabolic processes	cytosol;translational apparatus;nucleus;other cell component	nucleic acid binding activity;other molecular function	2.58933e+07
High	Q9NQZ2	Something about silencing protein 10 OS=Homo sapiens OX=9606 GN=UTP3 PE=1 SV=1	106.299	9	4	5	4	479	54.5	5.62	6.45	UTP3	cell organization and biogenesis;RNA metabolism OR transcription;other metabolic processes;developmental processes;other biological processes	nucleus;other cell component		4.60213e+07
High	P30260	Cell division cycle protein 27 homolog OS=Homo sapiens OX=9606 GN=CDC27 PE=1 SV=2	106.299	4	3	4	3	824	91.8	7.02	5.66	CDC27	cell cycle OR cell proliferation;protein metabolism;other metabolic processes;other biological processes	cytosol;cytoskeleton;nucleus;other cell component	other molecular function	1.42862e+07
High	O60870	DNA/RNA-binding protein KIN17 OS=Homo sapiens OX=9606 GN=KIN PE=1 SV=2	106.299	6	2	3	2	393	45.3	8.95	4.27	KIN	DNA metabolism;RNA metabolism OR transcription;other metabolic processes;stress response	nucleus;other cell component	nucleic acid binding activity;other molecular function	3.82117e+06
High	P62891	Large ribosomal subunit protein eL39 OS=Homo sapiens OX=9606 GN=RPL39 PE=1 SV=2	106.299	20	1	3	1	51	6.4	12.56	8.01	RPL39	protein metabolism;other metabolic processes;stress response	non-structural extracellular;cytosol;translational apparatus	nucleic acid binding activity;other molecular function	68354664
High	P26196	Probable ATP-dependent RNA helicase DDX6 OS=Homo sapiens OX=9606 GN=DDX6 PE=1 SV=2	106.299	8	3	3	3	483	54.4	8.66	2.19	DDX6	cell organization and biogenesis;developmental processes;other biological processes	cytosol;nucleus;other cell component	nucleic acid binding activity;other molecular function	23845018
High	Q5QJE6	Deoxynucleotidyltransferase terminal-interacting protein 2 OS=Homo sapiens OX=9606 GN=DNTTIP2 PE=1 SV=2	106.299	4	2	2	2	756	84.4	6.16	5.08	DNTTIP2	RNA metabolism OR transcription;other metabolic processes;other biological processes	nucleus;other cell component		5.63068e+06
High	Q96P11	28S rRNA (cytosine-C(5))-methyltransferase OS=Homo sapiens OX=9606 GN=NSUN5 PE=1 SV=2	106.299	8	3	3	3	429	46.7	8.62	2.18	NSUN5	RNA metabolism OR transcription;other metabolic processes;developmental processes;other biological processes	nucleus	other molecular function	1.62569e+07
High	Q9Y3U8	Large ribosomal subunit protein eL36 OS=Homo sapiens OX=9606 GN=RPL36 PE=1 SV=3	106.299	22	3	5	3	105	12.2	11.59	7.37	RPL36	protein metabolism;other metabolic processes	cytosol;translational apparatus;nucleus;other cell component	other molecular function	67912629
High	Q9NQ50	Large ribosomal subunit protein mL40 OS=Homo sapiens OX=9606 GN=MRPL40 PE=1 SV=1	106.299	13	2	3	2	206	24.5	9.63	2.55	MRPL40	protein metabolism;other metabolic processes;other biological processes	other membranes;mitochondrion;translational apparatus;nucleus		1.17519e+07
High	Q5HYJ3	Protein FAM76B OS=Homo sapiens OX=9606 GN=FAM76B PE=1 SV=3	106.299	6	2	2	1	339	38.7	9.25	2.11	FAM76B		nucleus		4827142
High	P06702	Protein S100-A9 OS=Homo sapiens OX=9606 GN=S100A9 PE=1 SV=1	106.299	13	1	2	1	114	13.2	6.13	2.61	S100A9	cell adhesion;cell-cell signaling;protein metabolism;other metabolic processes;stress response;developmental processes;other biological processes	non-structural extracellular;plasma membrane;other membranes;cytosol;cytoskeleton;other cell component	signal transduction activity or receptor binding;cytoskeletal activity;other molecular function	7.69067e+06
High	O14949	Cytochrome b-c1 complex subunit 8 OS=Homo sapiens OX=9606 GN=UQCRQ PE=1 SV=4	106.299	24	2	2	2	82	9.9	10.08	2.41	UQCRQ	other metabolic processes;developmental processes	other membranes;mitochondrion		22835358
High	Q9NX20	Large ribosomal subunit protein uL16m OS=Homo sapiens OX=9606 GN=MRPL16 PE=1 SV=1	106.299	8	2	3	2	251	28.4	10.13	4.5	MRPL16	protein metabolism;other metabolic processes	other membranes;mitochondrion;translational apparatus	nucleic acid binding activity;other molecular function	1.75117e+07
High	Q05519	Serine/arginine-rich splicing factor 11 OS=Homo sapiens OX=9606 GN=SRSF11 PE=1 SV=1	106.299	6	2	3	2	484	53.5	10.52	0	SRSF11	RNA metabolism OR transcription;other metabolic processes	nucleus	other molecular function	7.14322e+06
High	P17096	High mobility group protein HMG-I/HMG-Y OS=Homo sapiens OX=9606 GN=HMGA1 PE=1 SV=3	106.299	23	2	4	2	107	11.7	10.32	4.53	HMGA1	cell organization and biogenesis;DNA metabolism;other metabolic processes;stress response;other biological processes	cytosol;nucleus;other cell component	signal transduction activity or receptor binding;nucleic acid binding activity;other molecular function	63367322
High	P11021	Endoplasmic reticulum chaperone BiP OS=Homo sapiens OX=9606 GN=HSPA5 PE=1 SV=2	106.299	4	2	4	1	654	72.3	5.16	10	HSPA5	protein metabolism;other metabolic processes;stress response;transport;developmental processes;signal transduction;other biological processes	plasma membrane;other membranes;cytosol;mitochondrion;ER/Golgi;nucleus;other cell component	translation activity;other molecular function
High	Q49A26	Cytokine-like nuclear factor N-PAC OS=Homo sapiens OX=9606 GN=GLYR1 PE=1 SV=4	106.299	7	3	3	3	553	60.5	9.17	1.71	GLYR1	cell organization and biogenesis;RNA metabolism OR transcription;other metabolic processes	cytosol;nucleus;other cell component	nucleic acid binding activity;other molecular function	6497241
High	P01857	Immunoglobulin heavy constant gamma 1 OS=Homo sapiens OX=9606 GN=IGHG1 PE=1 SV=2	106.299	5	3	18	3	399	43.9	6.96	10.97	IGHG1	stress response;signal transduction;other biological processes	non-structural extracellular;plasma membrane;other membranes;other cell component	signal transduction activity or receptor binding;other molecular function	4439486067
High	Q8WXX5	DnaJ homolog subfamily C member 9 OS=Homo sapiens OX=9606 GN=DNAJC9 PE=1 SV=1	106.299	18	3	3	3	260	29.9	5.73	1.68	DNAJC9	cell organization and biogenesis;other biological processes	non-structural extracellular;plasma membrane;other membranes;cytosol;nucleus;other cell component	other molecular function	12846674
High	Q8N0V3	Putative ribosome-binding factor A, mitochondrial OS=Homo sapiens OX=9606 GN=RBFA PE=1 SV=3	106.299	6	2	3	2	343	38.3	7.85	5.9	RBFA	RNA metabolism OR transcription;other metabolic processes	mitochondrion		1.80464e+07
High	Q16527	Cysteine and glycine-rich protein 2 OS=Homo sapiens OX=9606 GN=CSRP2 PE=1 SV=3	106.299	13	2	2	2	193	20.9	8.62	3.71	CSRP2	cell organization and biogenesis;other biological processes	cytoskeleton;nucleus;other cell component	cytoskeletal activity;other molecular function	1.61573e+07
High	Q9Y294	Histone chaperone ASF1A OS=Homo sapiens OX=9606 GN=ASF1A PE=1 SV=1	106.299	13	2	2	2	204	23	4.41	3.8	ASF1A	cell organization and biogenesis;DNA metabolism;other metabolic processes;stress response;other biological processes	nucleus;other cell component	other molecular function	9397546
High	Q6PK04	Coiled-coil domain-containing protein 137 OS=Homo sapiens OX=9606 GN=CCDC137 PE=1 SV=1	106.299	4	1	2	1	289	33.2	10.93	2.05	CCDC137		nucleus;other cell component		6.785e+06
High	Q9H2W6	Large ribosomal subunit protein mL46 OS=Homo sapiens OX=9606 GN=MRPL46 PE=1 SV=1	106.299	8	2	2	2	279	31.7	7.05	2.47	MRPL46	protein metabolism;other metabolic processes	other membranes;mitochondrion;translational apparatus;nucleus;other cell component	other molecular function	3421318
High	O75367	Core histone macro-H2A.1 OS=Homo sapiens OX=9606 GN=MACROH2A1 PE=1 SV=5	106.299	12	4	5	4	369	39.2	9.83	3.82	MACROH2A1	cell organization and biogenesis;DNA metabolism;RNA metabolism OR transcription;other metabolic processes;stress response;other biological processes	nucleus;other cell component	enzyme regulator activity;nucleic acid binding activity;other molecular function	2.24935e+07
High	Q9NQ55	Suppressor of SWI4 1 homolog OS=Homo sapiens OX=9606 GN=PPAN PE=1 SV=1	106.299	6	2	2	2	473	53.2	10.13	0	PPAN	cell organization and biogenesis;RNA metabolism OR transcription;other metabolic processes	nucleus;other cell component	nucleic acid binding activity	2.46322e+06
High	Q9NR30	Nucleolar RNA helicase 2 OS=Homo sapiens OX=9606 GN=DDX21 PE=1 SV=5	106.299	3	2	2	2	783	87.3	9.28	1.93	DDX21	cell organization and biogenesis;RNA metabolism OR transcription;other metabolic processes;stress response;other biological processes	cytosol;mitochondrion;nucleus;other cell component	enzyme regulator activity;nucleic acid binding activity;other molecular function	4786548
High	Q15366	Poly(rC)-binding protein 2 OS=Homo sapiens OX=9606 GN=PCBP2 PE=1 SV=1	106.299	10	3	3	3	365	38.6	6.79	1.62	PCBP2	protein metabolism;RNA metabolism OR transcription;other metabolic processes;stress response;other biological processes	cytosol;nucleus;other cell component	nucleic acid binding activity;other molecular function	3.4149e+06
High	Q9UHK0	FMR1-interacting protein NUFIP1 OS=Homo sapiens OX=9606 GN=NUFIP1 PE=1 SV=2	106.299	6	3	4	3	495	56.3	9.13	3.83	NUFIP1	cell organization and biogenesis;RNA metabolism OR transcription;other metabolic processes;other biological processes	nucleus;other cell component	nucleic acid binding activity;other molecular function	15918881
High	P49458	Signal recognition particle 9 kDa protein OS=Homo sapiens OX=9606 GN=SRP9 PE=1 SV=2	106.299	22	2	4	2	86	10.1	7.97	3.62	SRP9	other biological processes	other membranes;cytosol;ER/Golgi;translational apparatus	nucleic acid binding activity;other molecular function	23279651
High	Q96GY0	Zinc finger C2HC domain-containing protein 1A OS=Homo sapiens OX=9606 GN=ZC2HC1A PE=1 SV=2	106.299	9	3	4	3	325	35.1	9.82	1.85	ZC2HC1A			other molecular function	2.45987e+07
High	O75909	Cyclin-K OS=Homo sapiens OX=9606 GN=CCNK PE=1 SV=2	106.299	7	2	2	2	580	64.2	8.41	0	CCNK	cell cycle OR cell proliferation;RNA metabolism OR transcription;other metabolic processes;stress response;other biological processes	nucleus;other cell component	enzyme regulator activity;kinase activity;other molecular function
High	Q9Y5V0	Zinc finger protein 706 OS=Homo sapiens OX=9606 GN=ZNF706 PE=1 SV=1	106.299	30	2	4	2	76	8.5	10.01	2.15	ZNF706	other biological processes	nucleus;other cell component	other molecular function	18142188
High	O75964	ATP synthase subunit g, mitochondrial OS=Homo sapiens OX=9606 GN=ATP5MG PE=1 SV=3	106.299	23	2	2	2	103	11.4	9.64	1.79	ATP5MG	other metabolic processes;transport	other membranes;mitochondrion	transporter activity	1.06241e+07
High	P36578	Large ribosomal subunit protein uL4 OS=Homo sapiens OX=9606 GN=RPL4 PE=1 SV=5	106.299	5	2	2	2	427	47.7	11.06	4.72	RPL4	protein metabolism;other metabolic processes	cytosol;ER/Golgi;translational apparatus;nucleus;other cell component	other molecular function	40797322
High	Q96BK5	PIN2/TERF1-interacting telomerase inhibitor 1 OS=Homo sapiens OX=9606 GN=PINX1 PE=1 SV=2	106.299	7	2	3	2	328	37	9.6	1.83	PINX1	cell cycle OR cell proliferation;cell organization and biogenesis;DNA metabolism;other metabolic processes;other biological processes	cytoskeleton;mitochondrion;nucleus;other cell component	enzyme regulator activity;nucleic acid binding activity;other molecular function	15132590
High	Q9H0H5	Rac GTPase-activating protein 1 OS=Homo sapiens OX=9606 GN=RACGAP1 PE=1 SV=1	106.299	3	2	2	2	632	71	8.88	3.74	RACGAP1	cell cycle OR cell proliferation;cell organization and biogenesis;transport;developmental processes;signal transduction;other biological processes	plasma membrane;other membranes;cytosol;cytoskeleton;nucleus;other cell component	enzyme regulator activity;cytoskeletal activity;other molecular function	1.02038e+07
High	Q9NWU5	Large ribosomal subunit protein uL22m OS=Homo sapiens OX=9606 GN=MRPL22 PE=1 SV=1	106.299	12	2	2	2	206	23.6	9.94	2.23	MRPL22	protein metabolism;other metabolic processes	other membranes;mitochondrion;translational apparatus	other molecular function	4235400
High	O00458	Interferon-related developmental regulator 1 OS=Homo sapiens OX=9606 GN=IFRD1 PE=1 SV=4	106.299	7	2	2	2	451	50.2	7.18	2.16	IFRD1	cell organization and biogenesis;other biological processes	cytosol;nucleus		3.82472e+06
High	P62273	Small ribosomal subunit protein uS14 OS=Homo sapiens OX=9606 GN=RPS29 PE=1 SV=2	106.299	29	3	6	3	56	6.7	10.13	2.15	RPS29	protein metabolism;other metabolic processes	other membranes;cytosol;ER/Golgi;translational apparatus;nucleus;other cell component	other molecular function	319668400
High	Q9UH62	Armadillo repeat-containing X-linked protein 3 OS=Homo sapiens OX=9606 GN=ARMCX3 PE=1 SV=1	106.299	10	3	3	3	379	42.5	8.37	1.61	ARMCX3	cell organization and biogenesis;transport;other biological processes	other membranes;cytosol;mitochondrion;nucleus;other cell component		10636723
High	Q8NDD1	Uncharacterized protein C1orf131 OS=Homo sapiens OX=9606 GN=C1orf131 PE=1 SV=4	106.299	6	2	2	2	293	32.6	9.88	2.95	C1orf131	other biological processes	nucleus;other cell component		2.03864e+07
High	O95235	Kinesin-like protein KIF20A OS=Homo sapiens OX=9606 GN=KIF20A PE=1 SV=1	106.299	6	4	4	4	890	100.2	6.92	0	KIF20A	cell cycle OR cell proliferation;cell organization and biogenesis;transport;other biological processes	cytoskeleton;ER/Golgi;nucleus;other cell component	cytoskeletal activity;other molecular function	2.86319e+06
High	P63244	Small ribosomal subunit protein RACK1 OS=Homo sapiens OX=9606 GN=RACK1 PE=1 SV=3	106.299	7	2	2	2	317	35.1	7.69	4.43	RACK1	cell cycle OR cell proliferation;cell organization and biogenesis;protein metabolism;other metabolic processes;developmental processes;other biological processes	plasma membrane;cytosol;mitochondrion;translational apparatus;nucleus;other cell component	signal transduction activity or receptor binding;enzyme regulator activity;translation activity;other molecular function	1.25266e+07
High	Q8IYL3	UPF0688 protein C1orf174 OS=Homo sapiens OX=9606 GN=C1orf174 PE=1 SV=2	106.299	6	1	1	1	243	26	6.9	2.74	C1orf174		nucleus		14881926
High	O94906	Pre-mRNA-processing factor 6 OS=Homo sapiens OX=9606 GN=PRPF6 PE=1 SV=1	106.299	3	3	5	3	941	106.9	8.25	7.07	PRPF6	cell organization and biogenesis;RNA metabolism OR transcription;other metabolic processes;other biological processes	nucleus	nucleic acid binding activity;other molecular function	11114557
High	Q9UJK0	18S rRNA aminocarboxypropyltransferase OS=Homo sapiens OX=9606 GN=TSR3 PE=1 SV=1	106.299	10	3	4	3	312	33.6	6.87	5.56	TSR3	RNA metabolism OR transcription;other metabolic processes	cytosol	other molecular function	24466719
High	O14965	Aurora kinase A OS=Homo sapiens OX=9606 GN=AURKA PE=1 SV=3	106.299	8	3	3	3	403	45.8	9.39	0	AURKA	cell cycle OR cell proliferation;cell organization and biogenesis;protein metabolism;other metabolic processes;stress response;developmental processes;other biological processes	plasma membrane;other membranes;cytosol;cytoskeleton;nucleus;other cell component	kinase activity;other molecular function	6.76823e+06
High	P20042	Eukaryotic translation initiation factor 2 subunit 2 OS=Homo sapiens OX=9606 GN=EIF2S2 PE=1 SV=2	106.299	6	2	2	2	333	38.4	5.8	1.98	EIF2S2	cell cycle OR cell proliferation;cell organization and biogenesis;protein metabolism;other metabolic processes;developmental processes	cytosol;other cell component	nucleic acid binding activity;other molecular function	1.32822e+06
High	Q9UEG4	Zinc finger protein 629 OS=Homo sapiens OX=9606 GN=ZNF629 PE=1 SV=2	106.299	2	1	1	1	869	96.6	7.93	2.74	ZNF629	other biological processes	nucleus	nucleic acid binding activity;other molecular function
High	Q9NTW7	Zinc finger protein 64 OS=Homo sapiens OX=9606 GN=ZFP64 PE=1 SV=3	106.299	4	2	2	2	645	72.2	8.43	2.2	ZFP64	other biological processes	nucleus;other cell component	nucleic acid binding activity;other molecular function	6.44327e+06
High	Q9H329	Band 4.1-like protein 4B OS=Homo sapiens OX=9606 GN=EPB41L4B PE=2 SV=2	106.299	2	2	3	1	900	99.7	9.04	3.73	EPB41L4B	cell organization and biogenesis;stress response;other biological processes	plasma membrane;other membranes;cytosol;cytoskeleton;other cell component	cytoskeletal activity	3.81584e+06
High	P51991	Heterogeneous nuclear ribonucleoprotein A3 OS=Homo sapiens OX=9606 GN=HNRNPA3 PE=1 SV=2	106.299	6	1	1	1	378	39.6	9.01	2.47	HNRNPA3	RNA metabolism OR transcription;other metabolic processes	nucleus;other cell component	nucleic acid binding activity	3.6576e+06
High	Q9Y3A4	Ribosomal RNA-processing protein 7 homolog A OS=Homo sapiens OX=9606 GN=RRP7A PE=1 SV=2	106.299	9	2	2	2	280	32.3	9.58	0	RRP7A	cell organization and biogenesis;RNA metabolism OR transcription;other metabolic processes;developmental processes;other biological processes	cytoskeleton;nucleus;other cell component		1.10043e+07
High	Q6UXV4	MICOS complex subunit MIC27 OS=Homo sapiens OX=9606 GN=APOOL PE=1 SV=1	106.299	10	2	2	2	268	29.1	9.52	2.23	APOOL	cell organization and biogenesis	non-structural extracellular;other membranes;mitochondrion;other cell component		11226010
High	Q5BJF6	Outer dense fiber protein 2 OS=Homo sapiens OX=9606 GN=ODF2 PE=1 SV=1	106.299	4	2	2	2	829	95.3	7.62	0	ODF2	cell cycle OR cell proliferation;cell organization and biogenesis;other biological processes	cytosol;cytoskeleton;other cell component	other molecular function	3.83351e+06
High	Q9BXK1	Krueppel-like factor 16 OS=Homo sapiens OX=9606 GN=KLF16 PE=1 SV=1	106.299	7	1	1	1	252	25.4	9.88	3.17	KLF16	signal transduction;other biological processes	nucleus;other cell component	nucleic acid binding activity;other molecular function	14653588
High	O15213	WD repeat-containing protein 46 OS=Homo sapiens OX=9606 GN=WDR46 PE=1 SV=3	106.299	4	2	2	2	610	68	9.67	0	WDR46	RNA metabolism OR transcription;other metabolic processes;other biological processes	nucleus;other cell component		6525207
High	O75475	PC4 and SFRS1-interacting protein OS=Homo sapiens OX=9606 GN=PSIP1 PE=1 SV=1	106.299	5	2	2	2	530	60.1	9.13	0	PSIP1	cell organization and biogenesis;RNA metabolism OR transcription;other metabolic processes;stress response;other biological processes	cytosol;nucleus;other cell component	nucleic acid binding activity;other molecular function	13064097
High	Q13427	Peptidyl-prolyl cis-trans isomerase G OS=Homo sapiens OX=9606 GN=PPIG PE=1 SV=2	106.299	3	2	2	2	754	88.6	10.29	4.14	PPIG	protein metabolism;RNA metabolism OR transcription;other metabolic processes	cytosol;nucleus;other cell component	other molecular function	1.23582e+07
High	Q15629	Translocating chain-associated membrane protein 1 OS=Homo sapiens OX=9606 GN=TRAM1 PE=1 SV=3	106.299	6	2	3	2	374	43	9.63	3.46	TRAM1	cell organization and biogenesis;stress response;transport;other biological processes	other membranes;ER/Golgi	other molecular function	1.00916e+07
High	Q9H6H4	Receptor expression-enhancing protein 4 OS=Homo sapiens OX=9606 GN=REEP4 PE=1 SV=1	106.299	19	4	4	4	257	29.4	9.73	0	REEP4	cell cycle OR cell proliferation;cell organization and biogenesis;other biological processes	other membranes;cytoskeleton;ER/Golgi	cytoskeletal activity	6.56662e+07
High	P81605	Dermcidin OS=Homo sapiens OX=9606 GN=DCD PE=1 SV=2	106.299	20	2	3	2	110	11.3	6.54	2.08	DCD	protein metabolism;stress response;transport	non-structural extracellular;other membranes	transporter activity;other molecular function	2.24339e+07
High	P49757	Protein numb homolog OS=Homo sapiens OX=9606 GN=NUMB PE=1 SV=2	106.299	5	3	3	3	651	70.8	8.51	0	NUMB	cell cycle OR cell proliferation;cell organization and biogenesis;developmental processes;other biological processes	plasma membrane;other membranes;other cytoplasmic organelle;other cell component	other molecular function	29499896
High	P26583	High mobility group protein B2 OS=Homo sapiens OX=9606 GN=HMGB2 PE=1 SV=2	106.299	12	2	2	1	209	24	7.81	3.72	HMGB2	cell organization and biogenesis;DNA metabolism;other metabolic processes;stress response;developmental processes;signal transduction;other biological processes	non-structural extracellular;nucleus;other cell component	signal transduction activity or receptor binding;nucleic acid binding activity;other molecular function	5.90071e+06
High	Q9H8V3	Protein ECT2 OS=Homo sapiens OX=9606 GN=ECT2 PE=1 SV=4	106.299	4	3	4	3	914	103.4	7.71	0	ECT2	cell cycle OR cell proliferation;cell organization and biogenesis;stress response;transport;developmental processes;signal transduction;other biological processes	plasma membrane;other membranes;cytosol;cytoskeleton;nucleus;other cell component	enzyme regulator activity;other molecular function	4.27029e+06
High	Q69YH5	Cell division cycle-associated protein 2 OS=Homo sapiens OX=9606 GN=CDCA2 PE=1 SV=2	106.299	2	2	2	2	1023	112.6	8.4	0	CDCA2	cell cycle OR cell proliferation;other biological processes	cytosol;nucleus;other cell component		2.15088e+06
High	Q9Y3D7	Mitochondrial import inner membrane translocase subunit TIM16 OS=Homo sapiens OX=9606 GN=PAM16 PE=1 SV=2	106.299	34	3	3	3	125	13.8	9.7	3.78	PAM16	transport;other biological processes	other membranes;mitochondrion;other cell component		4.62421e+07
High	P25705	ATP synthase subunit alpha, mitochondrial OS=Homo sapiens OX=9606 GN=ATP5F1A PE=1 SV=1	106.299	2	1	1	1	553	59.7	9.13	1.92	ATP5F1A	other metabolic processes;transport;other biological processes	plasma membrane;other membranes;mitochondrion;other cell component	signal transduction activity or receptor binding;transporter activity;other molecular function
High	Q5VWG9	Transcription initiation factor TFIID subunit 3 OS=Homo sapiens OX=9606 GN=TAF3 PE=1 SV=1	106.299	3	2	2	2	929	103.5	9.06	1.9	TAF3	cell organization and biogenesis;RNA metabolism OR transcription;other metabolic processes;other biological processes	other membranes;nucleus	other molecular function	1.31386e+07
High	Q9HC52	Chromobox protein homolog 8 OS=Homo sapiens OX=9606 GN=CBX8 PE=1 SV=3	106.299	8	3	4	3	389	43.4	9.91	6.74	CBX8	cell organization and biogenesis;stress response;other biological processes	nucleus;other cell component	enzyme regulator activity;nucleic acid binding activity;other molecular function	12923774
High	Q9NWB6	Arginine and glutamate-rich protein 1 OS=Homo sapiens OX=9606 GN=ARGLU1 PE=1 SV=1	106.299	9	3	4	3	273	33.2	10.35	4.22	ARGLU1		cytosol;mitochondrion;nucleus		127206451
High	Q9C086	INO80 complex subunit B OS=Homo sapiens OX=9606 GN=INO80B PE=1 SV=2	106.299	6	2	2	2	356	38.6	9.61	4.5	INO80B	cell organization and biogenesis;DNA metabolism;other metabolic processes;stress response;other biological processes	nucleus	other molecular function	13769582
High	Q14CB8	Rho GTPase-activating protein 19 OS=Homo sapiens OX=9606 GN=ARHGAP19 PE=1 SV=1	106.299	2	1	1	1	494	55.7	9.36	0	ARHGAP19	signal transduction;other biological processes	plasma membrane;other membranes;cytosol;nucleus;other cell component	enzyme regulator activity	1.33678e+06
High	Q8IXK0	Polyhomeotic-like protein 2 OS=Homo sapiens OX=9606 GN=PHC2 PE=1 SV=1	106.299	3	2	3	2	858	90.7	8.69	4.67	PHC2	other biological processes	nucleus;other cell component	nucleic acid binding activity;other molecular function	13533096
High	O75940	Survival of motor neuron-related-splicing factor 30 OS=Homo sapiens OX=9606 GN=SMNDC1 PE=1 SV=1	106.299	25	3	3	3	238	26.7	7.24	0	SMNDC1	RNA metabolism OR transcription;other metabolic processes;other biological processes	nucleus;other cell component		2.00587e+07
High	Q69YN4	Protein virilizer homolog OS=Homo sapiens OX=9606 GN=VIRMA PE=1 SV=2	106.299	1	2	2	2	1812	201.9	5.01	0	VIRMA	RNA metabolism OR transcription;other metabolic processes	cytosol;nucleus;other cell component		4747682
High	Q9P206	NHS-like protein 3 OS=Homo sapiens OX=9606 GN=NHSL3 PE=1 SV=2	106.299	2	1	1	1	1035	107	9.73	2.81	NHSL3	other biological processes			2573781
High	Q9UBU9	Nuclear RNA export factor 1 OS=Homo sapiens OX=9606 GN=NXF1 PE=1 SV=1	106.299	2	1	1	1	619	70.1	8.51	2.05	NXF1	other metabolic processes;transport	cytosol;nucleus;other cell component	nucleic acid binding activity	11098511
High	Q15370	Elongin-B OS=Homo sapiens OX=9606 GN=ELOB PE=1 SV=1	106.299	21	3	4	3	118	13.1	4.88	3.66	ELOB	cell organization and biogenesis;protein metabolism;RNA metabolism OR transcription;other metabolic processes;other biological processes	cytosol;nucleus;other cell component	other molecular function	50508248
High	Q8IZQ5	Selenoprotein H OS=Homo sapiens OX=9606 GN=SELENOH PE=1 SV=2	106.299	16	2	4	2	122	13.4	9.74	9.09	SELENOH		ER/Golgi		39594382
High	Q9Y605	MORF4 family-associated protein 1 OS=Homo sapiens OX=9606 GN=MRFAP1 PE=1 SV=1	106.299	19	1	1	1	127	14.6	4.7	2.75	MRFAP1		nucleus;other cell component		6376769
High	P62857	Small ribosomal subunit protein eS28 OS=Homo sapiens OX=9606 GN=RPS28 PE=1 SV=1	106.299	17	1	1	1	69	7.8	10.7	3.09	RPS28	cell organization and biogenesis;protein metabolism;RNA metabolism OR transcription;other metabolic processes;other biological processes	other membranes;cytosol;ER/Golgi;translational apparatus;nucleus;other cell component	other molecular function	10767569
High	O75152	Zinc finger CCCH domain-containing protein 11A OS=Homo sapiens OX=9606 GN=ZC3H11A PE=1 SV=3	106.299	3	2	3	2	810	89.1	8.37	0	ZC3H11A	other metabolic processes;transport	nucleus	other molecular function	7.45786e+06
High	P53985	Monocarboxylate transporter 1 OS=Homo sapiens OX=9606 GN=SLC16A1 PE=1 SV=3	106.299	2	1	1	1	500	53.9	8.66	1.73	SLC16A1	cell cycle OR cell proliferation;cell organization and biogenesis;other metabolic processes;transport;other biological processes	plasma membrane;other membranes;cytoskeleton;other cell component	transporter activity;other molecular function	4.08752e+06
High	Q01081	Splicing factor U2AF 35 kDa subunit OS=Homo sapiens OX=9606 GN=U2AF1 PE=1 SV=3	106.299	5	1	1	1	240	27.9	8.81	3.15	U2AF1	RNA metabolism OR transcription;other metabolic processes	nucleus	nucleic acid binding activity;other molecular function	22824674
High	Q12905	Interleukin enhancer-binding factor 2 OS=Homo sapiens OX=9606 GN=ILF2 PE=1 SV=2	106.299	4	1	1	1	390	43	5.26	0	ILF2	other biological processes	cytosol;nucleus;other cell component	nucleic acid binding activity	8449035
High	O75643	U5 small nuclear ribonucleoprotein 200 kDa helicase OS=Homo sapiens OX=9606 GN=SNRNP200 PE=1 SV=2	106.299	1	2	2	2	2136	244.4	6.06	1.98	SNRNP200	cell organization and biogenesis;RNA metabolism OR transcription;other metabolic processes	nucleus	other molecular function	9.53255e+06
High	Q15369	Elongin-C OS=Homo sapiens OX=9606 GN=ELOC PE=1 SV=1	106.299	17	2	3	2	112	12.5	4.78	0	ELOC	protein metabolism;RNA metabolism OR transcription;other metabolic processes;other biological processes	cytosol;nucleus;other cell component	other molecular function	15198815
High	Q96DA6	Mitochondrial import inner membrane translocase subunit TIM14 OS=Homo sapiens OX=9606 GN=DNAJC19 PE=1 SV=3	106.299	12	1	1	1	116	12.5	10.1	2.7	DNAJC19	protein metabolism;other metabolic processes;transport;developmental processes;other biological processes	other membranes;mitochondrion;other cell component	other molecular function
High	Q9Y5S9	RNA-binding protein 8A OS=Homo sapiens OX=9606 GN=RBM8A PE=1 SV=1	106.299	17	2	2	2	174	19.9	5.72	0	RBM8A	RNA metabolism OR transcription;other metabolic processes;transport;other biological processes	cytosol;nucleus;other cell component	nucleic acid binding activity	3717863
High	P05114	Non-histone chromosomal protein HMG-14 OS=Homo sapiens OX=9606 GN=HMGN1 PE=1 SV=3	106.299	13	1	1	1	100	10.7	9.6	2.12	HMGN1	cell organization and biogenesis;other biological processes	nucleus;other cell component	nucleic acid binding activity;other molecular function	4758046
High	Q8IUE6	Histone H2A type 2-B OS=Homo sapiens OX=9606 GN=H2AC21 PE=1 SV=3	106.299	12	2	6	1	130	14	10.89	11.49	H2AC21		other cell component	nucleic acid binding activity;other molecular function	22368716
High	Q86Y91	Kinesin-like protein KIF18B OS=Homo sapiens OX=9606 GN=KIF18B PE=1 SV=4	106.299	3	2	2	2	852	93	8.62	1.81	KIF18B	cell cycle OR cell proliferation;cell organization and biogenesis;other biological processes	cytosol;cytoskeleton;nucleus;other cell component	cytoskeletal activity;other molecular function
High	Q15072	Zinc finger protein OZF OS=Homo sapiens OX=9606 GN=ZNF146 PE=1 SV=2	106.299	4	1	1	1	292	33.3	8.88	0	ZNF146	other biological processes	cytosol;nucleus	nucleic acid binding activity;other molecular function	1950290
High	Q86V59	Paraneoplastic antigen-like protein 8A OS=Homo sapiens OX=9606 GN=PNMA8A PE=1 SV=2	106.299	3	1	1	1	439	48.1	8.97	1.95	PNMA8A				1.77662e+06
High	Q14974	Importin subunit beta-1 OS=Homo sapiens OX=9606 GN=KPNB1 PE=1 SV=2	106.299	2	2	2	2	876	97.1	4.78	1.61	KPNB1	cell cycle OR cell proliferation;cell organization and biogenesis;transport;signal transduction;other biological processes	non-structural extracellular;other membranes;cytosol;ER/Golgi;nucleus;other cell component	other molecular function	1.48655e+07
High	Q6P1Q0	LETM1 domain-containing protein 1 OS=Homo sapiens OX=9606 GN=LETMD1 PE=1 SV=1	106.299	7	2	2	2	360	41.8	10.32	2.02	LETMD1	cell organization and biogenesis;other biological processes	other membranes;mitochondrion;nucleus	translation activity;other molecular function	4.52945e+06
High	Q9GZT9	Egl nine homolog 1 OS=Homo sapiens OX=9606 GN=EGLN1 PE=1 SV=1	106.299	6	1	1	1	426	46	8.53	2.37	EGLN1	protein metabolism;other metabolic processes;stress response;developmental processes;other biological processes	cytosol;nucleus;other cell component	other molecular function
High	Q15906	Vacuolar protein sorting-associated protein 72 homolog OS=Homo sapiens OX=9606 GN=VPS72 PE=1 SV=1	106.299	3	1	1	1	364	40.6	6.48	2.16	VPS72	cell organization and biogenesis;RNA metabolism OR transcription;other metabolic processes;other biological processes	nucleus;other cell component	nucleic acid binding activity;other molecular function	5.18492e+06
High	Q9Y3B9	RRP15-like protein OS=Homo sapiens OX=9606 GN=RRP15 PE=1 SV=2	106.299	9	2	2	2	282	31.5	5.52	0	RRP15	RNA metabolism OR transcription;other metabolic processes	other cell component		8.38208e+06
High	Q66PJ3	ADP-ribosylation factor-like protein 6-interacting protein 4 OS=Homo sapiens OX=9606 GN=ARL6IP4 PE=1 SV=3	106.299	5	1	1	1	237	26.4	10.86	1.78	ARL6IP4	RNA metabolism OR transcription;other metabolic processes	nucleus		4540900
High	P84090	Enhancer of rudimentary homolog OS=Homo sapiens OX=9606 GN=ERH PE=1 SV=1	106.299	18	2	2	2	104	12.3	5.92	0	ERH	cell cycle OR cell proliferation;other metabolic processes	nucleus;other cell component	nucleic acid binding activity	34450172
High	P31025	Lipocalin-1 OS=Homo sapiens OX=9606 GN=LCN1 PE=1 SV=1	106.299	6	1	1	1	176	19.2	5.58	2.1	LCN1	protein metabolism;other biological processes	non-structural extracellular	signal transduction activity or receptor binding;enzyme regulator activity;other molecular function
High	Q6PCB5	Lysine-specific demethylase RSBN1L OS=Homo sapiens OX=9606 GN=RSBN1L PE=1 SV=2	106.299	2	2	2	2	846	94.8	8.78	0	RSBN1L		nucleus	other molecular function	8.92602e+06
High	Q9NXF1	Testis-expressed protein 10 OS=Homo sapiens OX=9606 GN=TEX10 PE=1 SV=2	106.299	2	1	1	1	929	105.6	9.36	2.33	TEX10		mitochondrion;nucleus		1.3199e+06
High	P00338	L-lactate dehydrogenase A chain OS=Homo sapiens OX=9606 GN=LDHA PE=1 SV=2	106.299	7	2	2	2	332	36.7	8.27	0	LDHA	other metabolic processes	cytosol;mitochondrion;other cell component	other molecular function	20523640
High	Q86UT8	Centrosomal AT-AC splicing factor OS=Homo sapiens OX=9606 GN=CENATAC PE=1 SV=1	106.299	6	2	2	2	332	38	8.22	2.04	CENATAC	cell cycle OR cell proliferation;RNA metabolism OR transcription;other metabolic processes;other biological processes	cytoskeleton;other cell component		1.07496e+07
High	Q12834	Cell division cycle protein 20 homolog OS=Homo sapiens OX=9606 GN=CDC20 PE=1 SV=2	106.299	5	2	3	2	499	54.7	9.23	4.61	CDC20	cell cycle OR cell proliferation;cell organization and biogenesis;protein metabolism;other metabolic processes;developmental processes;signal transduction;other biological processes	cytosol;cytoskeleton;nucleus;other cell component	enzyme regulator activity;other molecular function	11799691
High	Q5TB30	DEP domain-containing protein 1A OS=Homo sapiens OX=9606 GN=DEPDC1 PE=1 SV=2	106.299	3	2	3	2	811	92.9	8.68	3.44	DEPDC1	signal transduction;other biological processes	nucleus;other cell component	enzyme regulator activity	1.38818e+06
High	P62316	Small nuclear ribonucleoprotein Sm D2 OS=Homo sapiens OX=9606 GN=SNRPD2 PE=1 SV=1	106.299	14	2	3	2	118	13.5	9.91	4.03	SNRPD2	cell organization and biogenesis;RNA metabolism OR transcription;other metabolic processes	cytosol;nucleus;other cell component		33508235
High	P52434	DNA-directed RNA polymerases I, II, and III subunit RPABC3 OS=Homo sapiens OX=9606 GN=POLR2H PE=1 SV=4	106.299	9	1	1	1	150	17.1	4.68	2.49	POLR2H	RNA metabolism OR transcription;other metabolic processes	cytosol;nucleus;other cell component	nucleic acid binding activity;other molecular function	2.95836e+06
High	P49207	Large ribosomal subunit protein eL34 OS=Homo sapiens OX=9606 GN=RPL34 PE=1 SV=3	106.299	14	2	5	2	117	13.3	11.47	3.77	RPL34	protein metabolism;other metabolic processes	cytosol;ER/Golgi;translational apparatus;nucleus;other cell component	nucleic acid binding activity;other molecular function	27780864
High	Q96S44	EKC/KEOPS complex subunit TP53RK OS=Homo sapiens OX=9606 GN=TP53RK PE=1 SV=2	106.299	12	2	2	2	253	28.1	9.54	0	TP53RK	protein metabolism;RNA metabolism OR transcription;other metabolic processes;other biological processes	cytosol;nucleus;other cell component	kinase activity;other molecular function
High	O75400	Pre-mRNA-processing factor 40 homolog A OS=Homo sapiens OX=9606 GN=PRPF40A PE=1 SV=2	106.299	1	1	1	1	957	108.7	7.56	1.97	PRPF40A	cell cycle OR cell proliferation;cell organization and biogenesis;RNA metabolism OR transcription;other metabolic processes;other biological processes	nucleus		13609042
High	O00571	ATP-dependent RNA helicase DDX3X OS=Homo sapiens OX=9606 GN=DDX3X PE=1 SV=3	106.299	2	1	1	1	662	73.2	7.18	2.68	DDX3X	cell-cell signaling;cell cycle OR cell proliferation;cell organization and biogenesis;protein metabolism;RNA metabolism OR transcription;other metabolic processes;stress response;signal transduction;other biological processes	non-structural extracellular;plasma membrane;other membranes;cytosol;cytoskeleton;nucleus;other cell component	enzyme regulator activity;cytoskeletal activity;translation activity;nucleic acid binding activity;other molecular function	2.23575e+06
High	Q8WTT2	Nucleolar complex protein 3 homolog OS=Homo sapiens OX=9606 GN=NOC3L PE=1 SV=1	106.299	2	1	1	1	800	92.5	9.17	2.22	NOC3L	DNA metabolism;other metabolic processes;other biological processes	mitochondrion;nucleus	other molecular function	2.82077e+06
High	O95563	Mitochondrial pyruvate carrier 2 OS=Homo sapiens OX=9606 GN=MPC2 PE=1 SV=1	106.299	17	2	2	2	127	14.3	10.43	0	MPC2	other metabolic processes;transport;other biological processes	other membranes;mitochondrion	transporter activity;other molecular function	1.28812e+07
High	P06733	Alpha-enolase OS=Homo sapiens OX=9606 GN=ENO1 PE=1 SV=2	106.299	3	1	1	1	434	47.1	7.39	0	ENO1	other metabolic processes;other biological processes	plasma membrane;other membranes;cytosol;cytoskeleton;nucleus;other cell component	nucleic acid binding activity;other molecular function	5.42658e+06
High	Q14558	Phosphoribosyl pyrophosphate synthase-associated protein 1 OS=Homo sapiens OX=9606 GN=PRPSAP1 PE=1 SV=2	106.299	3	1	1	1	356	39.4	7.2	2.25	PRPSAP1	other metabolic processes	other cell component	enzyme regulator activity;other molecular function	1.81002e+06
High	O15371	Eukaryotic translation initiation factor 3 subunit D OS=Homo sapiens OX=9606 GN=EIF3D PE=1 SV=1	106.299	2	1	1	1	548	63.9	6.05	0	EIF3D	cell organization and biogenesis;protein metabolism;other metabolic processes;other biological processes	cytosol;translational apparatus;other cell component	nucleic acid binding activity	2888054
High	P49368	T-complex protein 1 subunit gamma OS=Homo sapiens OX=9606 GN=CCT3 PE=1 SV=4	106.299	2	1	1	1	545	60.5	6.49	0	CCT3	protein metabolism;other metabolic processes;other biological processes	cytosol;cytoskeleton;other cell component	other molecular function	4207016
High	Q9NV31	U3 small nucleolar ribonucleoprotein protein IMP3 OS=Homo sapiens OX=9606 GN=IMP3 PE=1 SV=1	106.299	14	2	2	2	184	21.8	9.5	3.55	IMP3	RNA metabolism OR transcription;other metabolic processes;other biological processes	translational apparatus;nucleus;other cell component	nucleic acid binding activity;other molecular function	1.25089e+07
High	Q9H9B4	Sideroflexin-1 OS=Homo sapiens OX=9606 GN=SFXN1 PE=1 SV=4	106.299	4	1	1	1	322	35.6	9.07	1.9	SFXN1	other metabolic processes;transport;other biological processes	other membranes;mitochondrion	transporter activity	4.9123e+06
High	Q13162	Peroxiredoxin-4 OS=Homo sapiens OX=9606 GN=PRDX4 PE=1 SV=1	106.299	6	2	2	1	271	30.5	6.29	0	PRDX4	cell organization and biogenesis;protein metabolism;other metabolic processes;stress response;developmental processes;signal transduction;other biological processes	non-structural extracellular;cytosol;ER/Golgi;other cell component	other molecular function	15945446
High	P07305	Histone H1.0 OS=Homo sapiens OX=9606 GN=H1-0 PE=1 SV=3	106.299	10	2	2	2	194	20.9	10.84	2.35	H1-0	cell organization and biogenesis;other biological processes	cytoskeleton;ER/Golgi;nucleus;other cell component	nucleic acid binding activity;other molecular function	71536140
High	Q8WVX9	Fatty acyl-CoA reductase 1 OS=Homo sapiens OX=9606 GN=FAR1 PE=1 SV=1	106.299	3	1	1	1	515	59.3	9.17	2.32	FAR1	other metabolic processes	other membranes;other cytoplasmic organelle	other molecular function
High	Q9BTD8	RNA-binding protein 42 OS=Homo sapiens OX=9606 GN=RBM42 PE=1 SV=1	106.299	3	2	3	2	480	50.4	9.63	0	RBM42	RNA metabolism OR transcription;other metabolic processes;other biological processes	nucleus;other cell component	nucleic acid binding activity	20231458
High	Q9NXE8	Pre-mRNA-splicing factor CWC25 homolog OS=Homo sapiens OX=9606 GN=CWC25 PE=1 SV=1	106.299	4	2	2	2	425	49.6	10.18	1.94	CWC25	RNA metabolism OR transcription;other metabolic processes	nucleus		1.97836e+07
High	O15479	Melanoma-associated antigen B2 OS=Homo sapiens OX=9606 GN=MAGEB2 PE=1 SV=3	106.299	5	2	5	2	319	35.3	8.76	1.95	MAGEB2	other biological processes	nucleus		9350473
High	Q9Y324	rRNA-processing protein FCF1 homolog OS=Homo sapiens OX=9606 GN=FCF1 PE=1 SV=1	106.299	10	2	2	2	198	23.4	9.7	0	FCF1	RNA metabolism OR transcription;other metabolic processes;other biological processes	nucleus;other cell component		1.32653e+07
High	Q8N567	Zinc finger CCHC domain-containing protein 9 OS=Homo sapiens OX=9606 GN=ZCCHC9 PE=1 SV=2	106.299	4	1	1	1	271	30.5	9.17	2.28	ZCCHC9		nucleus	other molecular function	4.27541e+06
High	O15160	DNA-directed RNA polymerases I and III subunit RPAC1 OS=Homo sapiens OX=9606 GN=POLR1C PE=1 SV=1	106.299	5	1	1	1	346	39.2	5.5	0	POLR1C	RNA metabolism OR transcription;other metabolic processes	cytosol;nucleus;other cell component	nucleic acid binding activity;other molecular function
High	Q9NY12	H/ACA ribonucleoprotein complex subunit 1 OS=Homo sapiens OX=9606 GN=GAR1 PE=1 SV=1	106.299	7	2	3	2	217	22.3	10.92	0	GAR1	cell organization and biogenesis;DNA metabolism;RNA metabolism OR transcription;other metabolic processes	nucleus	nucleic acid binding activity	1.32343e+07
High	Q86UK7	E3 ubiquitin-protein ligase ZNF598 OS=Homo sapiens OX=9606 GN=ZNF598 PE=1 SV=1	106.299	3	2	2	2	904	98.6	8.4	1.76	ZNF598	cell organization and biogenesis;protein metabolism;other metabolic processes;other biological processes	cytosol;translational apparatus	translation activity;other molecular function	3.91517e+06
High	P19338	Nucleolin OS=Homo sapiens OX=9606 GN=NCL PE=1 SV=3	106.299	3	1	1	1	710	76.6	4.7	0	NCL	developmental processes;other biological processes	plasma membrane;nucleus;other cell component	nucleic acid binding activity;other molecular function
High	P18085	ADP-ribosylation factor 4 OS=Homo sapiens OX=9606 GN=ARF4 PE=1 SV=3	106.299	10	2	4	2	180	20.5	7.14	1.74	ARF4	cell organization and biogenesis;transport;developmental processes;other biological processes	plasma membrane;other membranes;cytosol;ER/Golgi;other cell component	signal transduction activity or receptor binding;enzyme regulator activity;other molecular function	6.49217e+06
High	P09543	2',3'-cyclic-nucleotide 3'-phosphodiesterase OS=Homo sapiens OX=9606 GN=CNP PE=1 SV=2	106.299	3	1	1	1	421	47.5	9.07	0	CNP	cell-cell signaling;cell organization and biogenesis;other metabolic processes;transport;developmental processes;other biological processes	non-structural extracellular;other membranes;cytoskeleton;mitochondrion;other cell component	nucleic acid binding activity;other molecular function	2824276
High	P05204	Non-histone chromosomal protein HMG-17 OS=Homo sapiens OX=9606 GN=HMGN2 PE=1 SV=3	106.299	17	1	1	1	90	9.4	9.99	0	HMGN2	cell organization and biogenesis;stress response;other biological processes	non-structural extracellular;nucleus;other cell component	nucleic acid binding activity;other molecular function	7522990
High	P52926	High mobility group protein HMGI-C OS=Homo sapiens OX=9606 GN=HMGA2 PE=1 SV=1	106.299	20	1	1	1	109	11.8	10.62	0	HMGA2	cell-cell signaling;cell cycle OR cell proliferation;cell organization and biogenesis;DNA metabolism;other metabolic processes;stress response;developmental processes;signal transduction;other biological processes	nucleus;other cell component	nucleic acid binding activity;other molecular function
High	Q8WXE9	Stonin-2 OS=Homo sapiens OX=9606 GN=STON2 PE=1 SV=1	106.299	1	1	2	1	905	101.1	5.39	4.04	STON2	transport;other biological processes	plasma membrane;other membranes;cytosol;ER/Golgi;nucleus;other cell component	other molecular function	14129505
High	Q9UNZ5	Leydig cell tumor 10 kDa protein homolog OS=Homo sapiens OX=9606 GN=C19orf53 PE=1 SV=1	106.299	15	2	2	2	99	10.6	11.55	2.01	C19orf53				7.74262e+07
High	Q92974	Rho guanine nucleotide exchange factor 2 OS=Homo sapiens OX=9606 GN=ARHGEF2 PE=1 SV=4	106.299	2	2	2	2	986	111.5	7.27	1.92	ARHGEF2	cell cycle OR cell proliferation;cell organization and biogenesis;stress response;transport;developmental processes;other biological processes	plasma membrane;other membranes;cytosol;cytoskeleton;ER/Golgi;other cell component	enzyme regulator activity;cytoskeletal activity;other molecular function	5.81385e+06
High	P10809	60 kDa heat shock protein, mitochondrial OS=Homo sapiens OX=9606 GN=HSPD1 PE=1 SV=2	106.299	3	1	1	1	573	61	5.87	0	HSPD1	cell cycle OR cell proliferation;cell organization and biogenesis;protein metabolism;DNA metabolism;other metabolic processes;stress response;transport;developmental processes;signal transduction;other biological processes	non-structural extracellular;plasma membrane;other membranes;cytosol;cytoskeleton;mitochondrion;other cytoplasmic organelle;other cell component	nucleic acid binding activity;other molecular function
High	Q02543	Large ribosomal subunit protein eL20 OS=Homo sapiens OX=9606 GN=RPL18A PE=1 SV=2	106.299	10	2	2	2	176	20.7	10.71	0	RPL18A	protein metabolism;other metabolic processes	cytosol;translational apparatus;other cell component	other molecular function	1.40115e+07
High	P31151	Protein S100-A7 OS=Homo sapiens OX=9606 GN=S100A7 PE=1 SV=4	106.299	11	1	1	1	101	11.5	6.77	2.24	S100A7	stress response;developmental processes;other biological processes	non-structural extracellular;cytosol;ER/Golgi;nucleus;other cytoplasmic organelle;other cell component	signal transduction activity or receptor binding;other molecular function	4.14217e+06
High	O43143	ATP-dependent RNA helicase DHX15 OS=Homo sapiens OX=9606 GN=DHX15 PE=1 SV=2	106.299	3	2	2	2	795	90.9	7.46	0	DHX15	RNA metabolism OR transcription;other metabolic processes;stress response;other biological processes	nucleus	nucleic acid binding activity;other molecular function	1.96246e+06
High	P28799	Progranulin OS=Homo sapiens OX=9606 GN=GRN PE=1 SV=2	106.299	2	1	1	1	593	63.5	6.83	2.61	GRN	cell organization and biogenesis;stress response;transport;developmental processes;signal transduction;other biological processes	non-structural extracellular;plasma membrane;other membranes;ER/Golgi;other cytoplasmic organelle	signal transduction activity or receptor binding;other molecular function
High	Q02878	Large ribosomal subunit protein eL6 OS=Homo sapiens OX=9606 GN=RPL6 PE=1 SV=3	106.299	3	1	1	1	288	32.7	10.58	0	RPL6	cell organization and biogenesis;protein metabolism;other metabolic processes;other biological processes	cytosol;ER/Golgi;translational apparatus;nucleus;other cell component	nucleic acid binding activity;other molecular function	7.32373e+06
High	P60468	Protein transport protein Sec61 subunit beta OS=Homo sapiens OX=9606 GN=SEC61B PE=1 SV=2	106.299	10	1	2	1	96	10	11.56	2.35	SEC61B	protein metabolism;other metabolic processes;stress response;transport	other membranes;cytosol;ER/Golgi	translation activity;other molecular function	49090620
High	P21741	Midkine OS=Homo sapiens OX=9606 GN=MDK PE=1 SV=1	106.299	7	1	1	1	143	15.6	9.79	2.04	MDK	cell organization and biogenesis;stress response;developmental processes;signal transduction;other biological processes	non-structural extracellular	signal transduction activity or receptor binding;other molecular function
High	Q15398	Disks large-associated protein 5 OS=Homo sapiens OX=9606 GN=DLGAP5 PE=1 SV=2	106.299	2	1	1	1	846	95.1	9	0	DLGAP5	cell cycle OR cell proliferation;cell organization and biogenesis;other biological processes	cytosol;cytoskeleton;nucleus;other cell component	cytoskeletal activity
High	Q5T200	Zinc finger CCCH domain-containing protein 13 OS=Homo sapiens OX=9606 GN=ZC3H13 PE=1 SV=1	106.299	1	2	2	2	1668	196.5	9.42	0	ZC3H13	RNA metabolism OR transcription;other metabolic processes;other biological processes	nucleus;other cell component	other molecular function	7.73614e+06
High	O00567	Nucleolar protein 56 OS=Homo sapiens OX=9606 GN=NOP56 PE=1 SV=4	106.299	2	1	2	1	594	66	9.19	3.6	NOP56	RNA metabolism OR transcription;other metabolic processes;other biological processes	nucleus;other cell component	nucleic acid binding activity;other molecular function	7.1043e+06
High	O43670	BUB3-interacting and GLEBS motif-containing protein ZNF207 OS=Homo sapiens OX=9606 GN=ZNF207 PE=1 SV=1	106.299	3	1	1	1	478	50.7	9.1	2.48	ZNF207	cell cycle OR cell proliferation;cell organization and biogenesis;signal transduction;other biological processes	cytoskeleton;nucleus;other cell component	cytoskeletal activity;nucleic acid binding activity;other molecular function	8651755
High	Q14680	Maternal embryonic leucine zipper kinase OS=Homo sapiens OX=9606 GN=MELK PE=1 SV=3	106.299	4	2	2	2	651	74.6	8.72	0	MELK	cell cycle OR cell proliferation;protein metabolism;other metabolic processes;signal transduction;other biological processes	plasma membrane;other membranes;other cell component	kinase activity;other molecular function	4449067
High	P09038	Fibroblast growth factor 2 OS=Homo sapiens OX=9606 GN=FGF2 PE=1 SV=3	106.299	3	1	1	1	288	30.8	11.18	2.4	FGF2	cell-cell signaling;cell cycle OR cell proliferation;RNA metabolism OR transcription;other metabolic processes;stress response;transport;developmental processes;signal transduction;other biological processes	non-structural extracellular;nucleus;other cell component	signal transduction activity or receptor binding;other molecular function	7.03059e+06
High	P12273	Prolactin-inducible protein OS=Homo sapiens OX=9606 GN=PIP PE=1 SV=1	106.299	8	1	1	1	146	16.6	8.05	0	PIP	protein metabolism;other biological processes	non-structural extracellular;nucleus	cytoskeletal activity;other molecular function
High	P05388	Large ribosomal subunit protein uL10 OS=Homo sapiens OX=9606 GN=RPLP0 PE=1 SV=1	106.299	3	1	1	1	317	34.3	5.97	0	RPLP0	cell organization and biogenesis;protein metabolism;other metabolic processes	cytosol;ER/Golgi;translational apparatus;nucleus;other cell component	nucleic acid binding activity;other molecular function	4.29167e+06
High	Q8TAD8	Smad nuclear-interacting protein 1 OS=Homo sapiens OX=9606 GN=SNIP1 PE=1 SV=1	106.299	6	1	1	1	396	45.8	9.99	0	SNIP1	cell organization and biogenesis;RNA metabolism OR transcription;other metabolic processes;signal transduction;other biological processes	cytosol;nucleus	nucleic acid binding activity
High	Q16880	2-hydroxyacylsphingosine 1-beta-galactosyltransferase OS=Homo sapiens OX=9606 GN=UGT8 PE=1 SV=2	106.299	2	1	1	1	541	61.4	9.52	1.84	UGT8	cell organization and biogenesis;other metabolic processes;stress response;developmental processes;other biological processes	plasma membrane;other membranes;ER/Golgi	other molecular function	1.52419e+06
High	Q99661	Kinesin-like protein KIF2C OS=Homo sapiens OX=9606 GN=KIF2C PE=1 SV=2	106.299	2	2	2	2	725	81.3	7.83	0	KIF2C	cell cycle OR cell proliferation;cell organization and biogenesis;other biological processes	cytosol;cytoskeleton;nucleus;other cell component	cytoskeletal activity;nucleic acid binding activity;other molecular function	3.0377e+06
High	O43896	Kinesin-like protein KIF1C OS=Homo sapiens OX=9606 GN=KIF1C PE=1 SV=3	106.299	1	1	1	1	1103	122.9	6.9	0	KIF1C	transport;other biological processes	cytoskeleton;ER/Golgi;other cell component	cytoskeletal activity;other molecular function	3.72559e+06
High	Q8N1G0	Zinc finger protein 687 OS=Homo sapiens OX=9606 GN=ZNF687 PE=1 SV=1	106.299	1	1	1	1	1237	129.4	8.19	1.81	ZNF687	other biological processes	cytosol;nucleus	nucleic acid binding activity;other molecular function	2326417
High	Q01844	RNA-binding protein EWS OS=Homo sapiens OX=9606 GN=EWSR1 PE=1 SV=1	106.299	2	1	1	1	656	68.4	9.33	0	EWSR1		plasma membrane;other membranes;nucleus;other cell component	other molecular function	6341486
High	Q9BYC8	Large ribosomal subunit protein bL32m OS=Homo sapiens OX=9606 GN=MRPL32 PE=1 SV=1	106.299	12	1	1	1	188	21.4	9.73	0	MRPL32	protein metabolism;other metabolic processes	other membranes;mitochondrion;translational apparatus	other molecular function
High	Q9P0U4	CXXC-type zinc finger protein 1 OS=Homo sapiens OX=9606 GN=CXXC1 PE=1 SV=2	106.299	2	2	2	2	656	75.7	8.24	4.29	CXXC1	other biological processes	cytosol;nucleus	nucleic acid binding activity;other molecular function	26385133
High	P05412	Transcription factor Jun OS=Homo sapiens OX=9606 GN=JUN PE=1 SV=2	106.299	5	1	1	1	331	35.7	8.76	0	JUN	stress response;signal transduction;other biological processes	nucleus;other cell component	enzyme regulator activity;nucleic acid binding activity;other molecular function
High	Q6DCA0	AMMECR1-like protein OS=Homo sapiens OX=9606 GN=AMMECR1L PE=1 SV=1	106.299	5	1	1	1	310	34.5	8.98	2.05	AMMECR1L		nucleus
High	P18124	Large ribosomal subunit protein uL30 OS=Homo sapiens OX=9606 GN=RPL7 PE=1 SV=1	106.299	4	1	1	1	248	29.2	10.65	0	RPL7	protein metabolism;RNA metabolism OR transcription;other metabolic processes;other biological processes	cytosol;translational apparatus;other cell component	nucleic acid binding activity;other molecular function	4681884
High	P23528	Cofilin-1 OS=Homo sapiens OX=9606 GN=CFL1 PE=1 SV=3	106.299	8	1	1	1	166	18.5	8.09	0	CFL1	cell cycle OR cell proliferation;cell organization and biogenesis;signal transduction;other biological processes	plasma membrane;other membranes;cytosol;cytoskeleton;nucleus;other cell component	cytoskeletal activity
High	P13639	Elongation factor 2 OS=Homo sapiens OX=9606 GN=EEF2 PE=1 SV=4	106.299	1	1	1	1	858	95.3	6.83	0	EEF2	protein metabolism;other metabolic processes;other biological processes	non-structural extracellular;plasma membrane;other membranes;cytosol;other cell component	translation activity;nucleic acid binding activity;other molecular function	3.71032e+06
High	Q15345	Leucine-rich repeat-containing protein 41 OS=Homo sapiens OX=9606 GN=LRRC41 PE=1 SV=3	106.299	3	2	2	2	812	88.6	8.38	0	LRRC41	protein metabolism;other metabolic processes	cytosol;nucleus;other cell component	other molecular function
High	P18583	Protein SON OS=Homo sapiens OX=9606 GN=SON PE=1 SV=4	106.299	1	2	2	2	2426	263.7	5.64	1.81	SON	cell cycle OR cell proliferation;cell organization and biogenesis;RNA metabolism OR transcription;other metabolic processes;other biological processes	nucleus	nucleic acid binding activity
High	Q96K30	RBPJ-interacting and tubulin-associated protein 1 OS=Homo sapiens OX=9606 GN=RITA1 PE=1 SV=1	106.299	4	1	1	1	269	28.6	11.08	2.07	RITA1	transport;developmental processes;signal transduction;other biological processes	cytoskeleton;nucleus;other cell component	cytoskeletal activity	2798379
High	Q07666	KH domain-containing, RNA-binding, signal transduction-associated protein 1 OS=Homo sapiens OX=9606 GN=KHDRBS1 PE=1 SV=1	106.299	3	1	1	1	443	48.2	8.66	0	KHDRBS1	cell cycle OR cell proliferation;RNA metabolism OR transcription;other metabolic processes;signal transduction;other biological processes	plasma membrane;other membranes;cytosol;nucleus;other cell component	nucleic acid binding activity;other molecular function	3.41203e+06
High	P35580	Myosin-10 OS=Homo sapiens OX=9606 GN=MYH10 PE=1 SV=3	106.299	1	1	1	1	1976	228.9	5.54	0	MYH10	cell adhesion;cell cycle OR cell proliferation;cell organization and biogenesis;other biological processes	plasma membrane;other membranes;cytosol;cytoskeleton;other cell component	cytoskeletal activity;nucleic acid binding activity;other molecular function	1.61051e+06
High	Q9HC62	Sentrin-specific protease 2 OS=Homo sapiens OX=9606 GN=SENP2 PE=1 SV=3	106.299	3	1	1	1	589	67.8	9.48	0	SENP2	cell-cell signaling;protein metabolism;other metabolic processes;transport;signal transduction;other biological processes	other membranes;cytosol;nucleus	other molecular function	1.51511e+06
High	P50914	Large ribosomal subunit protein eL14 OS=Homo sapiens OX=9606 GN=RPL14 PE=1 SV=4	106.299	6	1	1	1	215	23.4	10.93	2.03	RPL14	protein metabolism;RNA metabolism OR transcription;other metabolic processes;other biological processes	cytosol;translational apparatus;other cell component	other molecular function	2.11634e+06
High	Q9H147	Deoxynucleotidyltransferase terminal-interacting protein 1 OS=Homo sapiens OX=9606 GN=DNTTIP1 PE=1 SV=2	106.299	4	1	1	1	329	37	8.97	1.93	DNTTIP1		nucleus;other cell component	nucleic acid binding activity;other molecular function	6206493
High	Q9P258	Protein RCC2 OS=Homo sapiens OX=9606 GN=RCC2 PE=1 SV=2	106.299	5	2	2	2	522	56	8.78	0	RCC2	cell adhesion;cell cycle OR cell proliferation;cell organization and biogenesis;signal transduction;other biological processes	plasma membrane;other membranes;cytosol;cytoskeleton;nucleus;other cytoplasmic organelle;other cell component	enzyme regulator activity;cytoskeletal activity;other molecular function	49212112
High	A0A2R8Y4L2	Heterogeneous nuclear ribonucleoprotein A1-like 3 OS=Homo sapiens OX=9606 GN=HNRNPA1L3 PE=4 SV=2	106.299	5	1	1	1	320	34.3	9	0	HNRNPA1L3	RNA metabolism OR transcription;other metabolic processes	nucleus	nucleic acid binding activity
High	Q7Z6E9	E3 ubiquitin-protein ligase RBBP6 OS=Homo sapiens OX=9606 GN=RBBP6 PE=1 SV=1	106.299	1	1	2	1	1792	201.4	9.64	0	RBBP6	protein metabolism;DNA metabolism;RNA metabolism OR transcription;other metabolic processes;stress response;developmental processes;other biological processes	cytosol;cytoskeleton;nucleus;other cell component	other molecular function
High	P49756	RNA-binding protein 25 OS=Homo sapiens OX=9606 GN=RBM25 PE=1 SV=3	106.299	2	1	1	1	843	100.1	6.32	0	RBM25	RNA metabolism OR transcription;other metabolic processes;other biological processes	nucleus;other cell component	nucleic acid binding activity
High	Q16576	Histone-binding protein RBBP7 OS=Homo sapiens OX=9606 GN=RBBP7 PE=1 SV=1	106.299	2	1	1	1	425	47.8	5.05	0	RBBP7	cell organization and biogenesis;DNA metabolism;other metabolic processes;stress response;developmental processes;other biological processes	cytosol;nucleus;other cell component	nucleic acid binding activity;other molecular function	2.88561e+06
High	P25398	Small ribosomal subunit protein eS12 OS=Homo sapiens OX=9606 GN=RPS12 PE=1 SV=3	106.299	8	1	1	1	132	14.5	7.21	0	RPS12	protein metabolism;other metabolic processes;other biological processes	cytosol;ER/Golgi;translational apparatus;nucleus;other cell component	other molecular function	7757628
High	Q8N5N7	Large ribosomal subunit protein mL50 OS=Homo sapiens OX=9606 GN=MRPL50 PE=1 SV=2	106.299	7	1	1	1	158	18.3	7.88	2.06	MRPL50	protein metabolism;other metabolic processes	other membranes;cytosol;mitochondrion;translational apparatus
High	Q9NVR7	TBCC domain-containing protein 1 OS=Homo sapiens OX=9606 GN=TBCCD1 PE=1 SV=1	106.299	1	1	1	1	557	63.5	8.69	0	TBCCD1	other biological processes	cytoskeleton;other cell component		18131810
High	P53350	Serine/threonine-protein kinase PLK1 OS=Homo sapiens OX=9606 GN=PLK1 PE=1 SV=1	106.299	3	1	1	1	603	68.2	8.91	0	PLK1	cell cycle OR cell proliferation;cell organization and biogenesis;protein metabolism;DNA metabolism;other metabolic processes;stress response;signal transduction;other biological processes	cytosol;cytoskeleton;nucleus;other cell component	cytoskeletal activity;kinase activity;other molecular function
High	Q5C9Z4	Nucleolar MIF4G domain-containing protein 1 OS=Homo sapiens OX=9606 GN=NOM1 PE=1 SV=1	106.299	2	1	1	1	860	96.2	8.1	1.72	NOM1	other biological processes	nucleus		39388912
High	P60842	Eukaryotic initiation factor 4A-I OS=Homo sapiens OX=9606 GN=EIF4A1 PE=1 SV=1	106.299	2	1	1	1	406	46.1	5.48	2.2	EIF4A1	protein metabolism;other metabolic processes	cytosol;translational apparatus;other cell component	nucleic acid binding activity;other molecular function	5835782
High	Q96C36	Pyrroline-5-carboxylate reductase 2 OS=Homo sapiens OX=9606 GN=PYCR2 PE=1 SV=1	106.299	4	1	1	1	320	33.6	7.77	0	PYCR2	other metabolic processes;stress response	mitochondrion	other molecular function	16550721
High	P17987	T-complex protein 1 subunit alpha OS=Homo sapiens OX=9606 GN=TCP1 PE=1 SV=1	106.299	2	1	1	1	556	60.3	6.11	0	TCP1	cell organization and biogenesis;protein metabolism;other metabolic processes;other biological processes	cytosol;cytoskeleton;ER/Golgi;other cell component	other molecular function	3.64562e+06
High	Q5VTB9	E3 ubiquitin-protein ligase RNF220 OS=Homo sapiens OX=9606 GN=RNF220 PE=1 SV=1	106.299	2	1	1	1	566	62.7	6.04	0	RNF220	protein metabolism;other metabolic processes;developmental processes;other biological processes	nucleus;other cell component	other molecular function
High	Q9NW64	Pre-mRNA-splicing factor RBM22 OS=Homo sapiens OX=9606 GN=RBM22 PE=1 SV=1	106.299	3	1	1	1	420	46.9	8.54	0	RBM22	RNA metabolism OR transcription;other metabolic processes;other biological processes	nucleus;other cell component	nucleic acid binding activity;other molecular function	3065717
High	P05109	Protein S100-A8 OS=Homo sapiens OX=9606 GN=S100A8 PE=1 SV=1	106.299	12	1	1	1	93	10.8	7.03	2.22	S100A8	cell adhesion;cell-cell signaling;protein metabolism;other metabolic processes;stress response;transport;developmental processes;other biological processes	non-structural extracellular;plasma membrane;other membranes;cytosol;cytoskeleton;other cell component	signal transduction activity or receptor binding;cytoskeletal activity;other molecular function
High	Q9BX10	GTP-binding protein 2 OS=Homo sapiens OX=9606 GN=GTPBP2 PE=1 SV=1	106.299	2	1	1	1	602	65.7	8.05	0	GTPBP2	protein metabolism;other metabolic processes	non-structural extracellular;other cell component	nucleic acid binding activity;other molecular function
High	Q96FJ2	Dynein light chain 2, cytoplasmic OS=Homo sapiens OX=9606 GN=DYNLL2 PE=1 SV=1	106.299	12	1	1	1	89	10.3	7.37	0	DYNLL2	other biological processes	plasma membrane;other membranes;cytosol;cytoskeleton;other cell component	other molecular function
High	A0A075B6S5	Immunoglobulin kappa variable 1-27 OS=Homo sapiens OX=9606 GN=IGKV1-27 PE=3 SV=1	106.299	14	1	2	1	117	12.7	8.29	3.57	IGKV1-27	other biological processes	non-structural extracellular;plasma membrane;other membranes;other cell component		7808619
High	Q9H5U6	rRNA N6-adenosine-methyltransferase ZCCHC4 OS=Homo sapiens OX=9606 GN=ZCCHC4 PE=1 SV=3	106.299	2	1	1	1	513	59	8.75	0	ZCCHC4	RNA metabolism OR transcription;other metabolic processes;other biological processes	nucleus;other cell component	nucleic acid binding activity;other molecular function	3.30514e+06
High	O43808	Peroxisomal membrane protein PMP34 OS=Homo sapiens OX=9606 GN=SLC25A17 PE=1 SV=1	106.299	3	1	1	1	307	34.5	10.08	0	SLC25A17	other metabolic processes;transport	other membranes;cytosol;other cytoplasmic organelle	transporter activity;other molecular function	4321984
High	Q9Y2X9	Zinc finger protein 281 OS=Homo sapiens OX=9606 GN=ZNF281 PE=1 SV=1	106.299	1	1	1	1	895	96.9	8.48	0	ZNF281	developmental processes;other biological processes	nucleus	nucleic acid binding activity;other molecular function	4359608
High	Q9H9Y2	Ribosome production factor 1 OS=Homo sapiens OX=9606 GN=RPF1 PE=1 SV=2	106.299	3	1	1	1	349	40.1	10.01	2.08	RPF1	RNA metabolism OR transcription;other metabolic processes	nucleus;other cell component	nucleic acid binding activity	5674089
High	Q08211	ATP-dependent RNA helicase A OS=Homo sapiens OX=9606 GN=DHX9 PE=1 SV=4	106.299	1	1	1	1	1270	140.9	6.84	0	DHX9	cell organization and biogenesis;DNA metabolism;RNA metabolism OR transcription;other metabolic processes;stress response;transport;other biological processes	cytosol;cytoskeleton;nucleus;other cell component	translation activity;nucleic acid binding activity;other molecular function
High	P51114	RNA-binding protein FXR1 OS=Homo sapiens OX=9606 GN=FXR1 PE=1 SV=3	106.299	1	1	1	1	621	69.7	6.15	1.92	FXR1	cell organization and biogenesis;developmental processes;other biological processes	cytosol;cytoskeleton;nucleus;other cell component	nucleic acid binding activity;other molecular function	7123435
High	P25490	Transcriptional repressor protein YY1 OS=Homo sapiens OX=9606 GN=YY1 PE=1 SV=2	106.299	2	1	1	1	414	44.7	6.25	2.21	YY1	cell organization and biogenesis;DNA metabolism;other metabolic processes;stress response;developmental processes;other biological processes	nucleus;other cell component	nucleic acid binding activity;other molecular function	2960618
High	P0C7P4	Putative cytochrome b-c1 complex subunit Rieske-like protein 1 OS=Homo sapiens OX=9606 GN=UQCRFS1P1 PE=5 SV=1	106.299	5	1	2	1	283	30.8	8.87	0	UQCRFS1P1	other metabolic processes;transport	other membranes;mitochondrion	transporter activity;other molecular function	9815285
High	P69905	Hemoglobin subunit alpha OS=Homo sapiens OX=9606 GN=HBA2 PE=1 SV=2	106.299	6	1	1	1	142	15.2	8.68	0	HBA1; HBA2	other metabolic processes;stress response;transport;other biological processes	non-structural extracellular;cytosol;other cell component	other molecular function	3105073
High	Q5D862	Filaggrin-2 OS=Homo sapiens OX=9606 GN=FLG2 PE=1 SV=1	106.299	1	1	1	1	2391	247.9	8.31	0	FLG2	cell adhesion;other biological processes	non-structural extracellular;plasma membrane;other cell component	other molecular function
High	Q9H0U3	Magnesium transporter protein 1 OS=Homo sapiens OX=9606 GN=MAGT1 PE=1 SV=1	106.299	3	1	1	1	335	38	9.63	2.49	MAGT1	protein metabolism;other metabolic processes;transport;other biological processes	plasma membrane;other membranes;ER/Golgi;other cytoplasmic organelle	transporter activity
High	Q9Y6M4	Casein kinase I isoform gamma-3 OS=Homo sapiens OX=9606 GN=CSNK1G3 PE=1 SV=2	106.299	2	1	1	1	447	51.4	9.22	0	CSNK1G3	cell-cell signaling;protein metabolism;other metabolic processes;transport;signal transduction;other biological processes	plasma membrane;other membranes;nucleus;other cell component	kinase activity;other molecular function	5.7117e+06
High	P15531	Nucleoside diphosphate kinase A OS=Homo sapiens OX=9606 GN=NME1 PE=1 SV=1	106.299	6	1	1	1	152	17.1	6.19	0	NME1	DNA metabolism;other metabolic processes;transport;developmental processes;other biological processes	plasma membrane;other membranes;cytosol;nucleus;other cell component	translation activity;kinase activity;other molecular function
High	P82930	Small ribosomal subunit protein mS34 OS=Homo sapiens OX=9606 GN=MRPS34 PE=1 SV=2	106.299	4	1	1	1	218	25.6	9.98	0	MRPS34	protein metabolism;other metabolic processes	other membranes;mitochondrion;translational apparatus	other molecular function	3.07477e+06
High	O60841	Eukaryotic translation initiation factor 5B OS=Homo sapiens OX=9606 GN=EIF5B PE=1 SV=4	106.299	1	1	1	1	1220	138.7	5.49	0	EIF5B	cell organization and biogenesis;protein metabolism;other metabolic processes;other biological processes	cytosol;other cell component	nucleic acid binding activity;other molecular function
High	Q8WVM0	Dimethyladenosine transferase 1, mitochondrial OS=Homo sapiens OX=9606 GN=TFB1M PE=1 SV=1	106.299	3	1	1	1	346	39.5	9.26	2.28	TFB1M	RNA metabolism OR transcription;other metabolic processes	mitochondrion	nucleic acid binding activity;other molecular function	4.25179e+06
High	Q96L58	Beta-1,3-galactosyltransferase 6 OS=Homo sapiens OX=9606 GN=B3GALT6 PE=1 SV=2	106.299	3	1	1	1	329	37.1	9.66	1.81	B3GALT6	protein metabolism;other metabolic processes	other membranes;ER/Golgi	other molecular function	2626516
High	Q99496	E3 ubiquitin-protein ligase RING2 OS=Homo sapiens OX=9606 GN=RNF2 PE=1 SV=1	106.299	4	1	1	1	336	37.6	6.84	0	RNF2	cell cycle OR cell proliferation;cell organization and biogenesis;protein metabolism;other metabolic processes;developmental processes;other biological processes	nucleus;other cell component	other molecular function	5.01065e+06
High	Q9NQS7	Inner centromere protein OS=Homo sapiens OX=9606 GN=INCENP PE=1 SV=3	106.299	2	1	1	1	918	105.4	9.44	0	INCENP	cell cycle OR cell proliferation;cell organization and biogenesis;other biological processes	cytosol;cytoskeleton;nucleus;other cell component	other molecular function
High	O43818	U3 small nucleolar RNA-interacting protein 2 OS=Homo sapiens OX=9606 GN=RRP9 PE=1 SV=1	106.299	2	1	1	1	475	51.8	7.85	0	RRP9	RNA metabolism OR transcription;other metabolic processes;other biological processes	nucleus;other cell component	nucleic acid binding activity
High	P24298	Alanine aminotransferase 1 OS=Homo sapiens OX=9606 GN=GPT PE=1 SV=3	106.299	2	1	2	1	496	54.6	7.18	4.97	GPT	other metabolic processes;stress response;other biological processes	cytosol	other molecular function	36420900
High	Q9H7H0	Methyltransferase-like protein 17, mitochondrial OS=Homo sapiens OX=9606 GN=METTL17 PE=1 SV=1	106.299	3	1	1	1	456	50.7	9.33	0	METTL17	protein metabolism;other metabolic processes;other biological processes	mitochondrion;nucleus	other molecular function	2915670
High	Q14669	E3 ubiquitin-protein ligase TRIP12 OS=Homo sapiens OX=9606 GN=TRIP12 PE=1 SV=1	106.299	1	1	1	1	1992	220.3	8.48	0	TRIP12	cell organization and biogenesis;protein metabolism;DNA metabolism;other metabolic processes;stress response;other biological processes	cytosol;nucleus	other molecular function	6283081
High	Q9P021	Cysteine-rich PDZ-binding protein OS=Homo sapiens OX=9606 GN=CRIPT PE=1 SV=1	106.299	11	1	1	1	101	11.2	9.47	1.79	CRIPT	cell organization and biogenesis;RNA metabolism OR transcription;other metabolic processes;other biological processes	nucleus;other cell component	cytoskeletal activity;other molecular function
High	Q9NRC8	NAD-dependent protein deacetylase sirtuin-7 OS=Homo sapiens OX=9606 GN=SIRT7 PE=1 SV=1	106.299	3	1	1	1	400	44.9	9.74	0	SIRT7	cell cycle OR cell proliferation;cell organization and biogenesis;protein metabolism;DNA metabolism;RNA metabolism OR transcription;other metabolic processes;stress response;other biological processes	nucleus;other cell component	other molecular function
High	Q99986	Serine/threonine-protein kinase VRK1 OS=Homo sapiens OX=9606 GN=VRK1 PE=1 SV=1	106.299	2	1	1	1	396	45.4	8.91	0	VRK1	cell cycle OR cell proliferation;cell organization and biogenesis;protein metabolism;other metabolic processes;stress response;signal transduction;other biological processes	cytosol;ER/Golgi;nucleus	kinase activity;other molecular function	3406736
High	Q9BTC0	Death-inducer obliterator 1 OS=Homo sapiens OX=9606 GN=DIDO1 PE=1 SV=5	106.299	0	1	1	1	2240	243.7	7.88	0	DIDO1	RNA metabolism OR transcription;other metabolic processes;signal transduction	cytoskeleton;nucleus;other cell component	other molecular function	1.96881e+06
High	P51513	RNA-binding protein Nova-1 OS=Homo sapiens OX=9606 GN=NOVA1 PE=1 SV=2	106.299	2	1	1	1	507	51.7	8.72	0	NOVA1	RNA metabolism OR transcription;other metabolic processes;developmental processes;other biological processes	nucleus;other cell component	nucleic acid binding activity	48560264
High	O14950	Myosin regulatory light chain 12B OS=Homo sapiens OX=9606 GN=MYL12B PE=1 SV=2	106.299	6	1	2	1	172	19.8	4.84	0	MYL12B	other biological processes	cytosol;cytoskeleton;other cell component	cytoskeletal activity;other molecular function	2.17482e+06
High	Q15051	IQ calmodulin-binding motif-containing protein 1 OS=Homo sapiens OX=9606 GN=IQCB1 PE=1 SV=1	106.299	2	1	1	1	598	68.9	9.1	0	IQCB1	cell organization and biogenesis;other biological processes	cytosol;cytoskeleton;nucleus;other cell component	other molecular function	4905431
High	P61313	Large ribosomal subunit protein eL15 OS=Homo sapiens OX=9606 GN=RPL15 PE=1 SV=2	106.299	3	1	1	1	204	24.1	11.62	0	RPL15	protein metabolism;other metabolic processes;other biological processes	cytosol;cytoskeleton;translational apparatus;nucleus;other cell component	other molecular function	6.86263e+06
High	Q8N5P1	Zinc finger CCCH domain-containing protein 8 OS=Homo sapiens OX=9606 GN=ZC3H8 PE=1 SV=2	106.299	3	1	2	1	291	33.6	8.28	2.07	ZC3H8	RNA metabolism OR transcription;other metabolic processes;other biological processes	nucleus;other cell component	nucleic acid binding activity;other molecular function	10404141
High	Q9BVA0	Katanin p80 WD40 repeat-containing subunit B1 OS=Homo sapiens OX=9606 GN=KATNB1 PE=1 SV=1	106.299	1	1	1	1	655	72.3	7.56	0	KATNB1	cell cycle OR cell proliferation;cell organization and biogenesis;other biological processes	plasma membrane;other membranes;cytosol;cytoskeleton;other cell component	cytoskeletal activity;other molecular function	5.75604e+06
High	O60942	mRNA-capping enzyme OS=Homo sapiens OX=9606 GN=RNGTT PE=1 SV=1	106.299	2	1	2	1	597	68.5	8.13	2.38	RNGTT	RNA metabolism OR transcription;other metabolic processes	nucleus	other molecular function	69337000
High	Q13642	Four and a half LIM domains protein 1 OS=Homo sapiens OX=9606 GN=FHL1 PE=1 SV=4	106.299	4	1	1	1	323	36.2	8.97	0	FHL1	other biological processes	plasma membrane;other membranes;cytosol;nucleus;other cell component	other molecular function	4608270
High	Q8N3E9	1-phosphatidylinositol 4,5-bisphosphate phosphodiesterase delta-3 OS=Homo sapiens OX=9606 GN=PLCD3 PE=1 SV=3	106.299	2	1	1	1	789	89.2	6.98	0	PLCD3	other metabolic processes;developmental processes;signal transduction;other biological processes	plasma membrane;other membranes;nucleus;other cell component	other molecular function
High	P60763	Ras-related C3 botulinum toxin substrate 3 OS=Homo sapiens OX=9606 GN=RAC3 PE=1 SV=1	106.299	5	1	1	1	192	21.4	8.15	0	RAC3	cell-cell signaling;cell organization and biogenesis;other metabolic processes;transport;developmental processes;signal transduction;other biological processes	plasma membrane;other membranes;cytosol;cytoskeleton;ER/Golgi;other cell component	other molecular function
High	Q14839	Chromodomain-helicase-DNA-binding protein 4 OS=Homo sapiens OX=9606 GN=CHD4 PE=1 SV=2	106.299	1	1	1	1	1912	217.9	5.86	0	CHD4	cell organization and biogenesis;DNA metabolism;stress response;other biological processes	cytoskeleton;nucleus;other cell component	nucleic acid binding activity;other molecular function
High	Q96HU8	GTP-binding protein Di-Ras2 OS=Homo sapiens OX=9606 GN=DIRAS2 PE=1 SV=1	106.299	6	1	1	1	199	22.5	8.76	0	DIRAS2	signal transduction	plasma membrane;other membranes	other molecular function	11197355
High	Q86YP4	Transcriptional repressor p66-alpha OS=Homo sapiens OX=9606 GN=GATAD2A PE=1 SV=1	106.299	2	1	1	1	633	68	9.94	0	GATAD2A	cell organization and biogenesis;DNA metabolism;other metabolic processes;other biological processes	nucleus	nucleic acid binding activity;other molecular function	3.67034e+06
High	A0A0B4J2D9	Immunoglobulin kappa variable 1D-13 OS=Homo sapiens OX=9606 GN=IGKV1D-13 PE=3 SV=1	106.299	14	1	1	1	117	12.6	7.84	0	IGKV1D-13	other biological processes	non-structural extracellular;plasma membrane;other membranes;other cell component
High	P38919	Eukaryotic initiation factor 4A-III OS=Homo sapiens OX=9606 GN=EIF4A3 PE=1 SV=4	106.299	3	1	1	1	411	46.8	6.73	0	EIF4A3	RNA metabolism OR transcription;other metabolic processes;transport;developmental processes;other biological processes	cytosol;nucleus;other cell component	nucleic acid binding activity;other molecular function
High	Q14232	Translation initiation factor eIF2B subunit alpha OS=Homo sapiens OX=9606 GN=EIF2B1 PE=1 SV=1	106.299	3	1	1	1	305	33.7	7.33	0	EIF2B1	protein metabolism;other metabolic processes;stress response;developmental processes;signal transduction;other biological processes	plasma membrane;other membranes;cytosol;translational apparatus;other cell component	nucleic acid binding activity;other molecular function	3.15339e+06
High	Q9BYT8	Neurolysin, mitochondrial OS=Homo sapiens OX=9606 GN=NLN PE=1 SV=1	106.299	2	1	1	1	704	80.6	6.64	0	NLN	protein metabolism;other metabolic processes;signal transduction;other biological processes	non-structural extracellular;plasma membrane;other membranes;cytosol;mitochondrion	other molecular function
High	O75319	RNA/RNP complex-1-interacting phosphatase OS=Homo sapiens OX=9606 GN=DUSP11 PE=1 SV=3	106.299	6	1	1	1	330	38.9	9.41	0	DUSP11	protein metabolism;RNA metabolism OR transcription;other metabolic processes	nucleus;other cell component	nucleic acid binding activity;other molecular function	1.91398e+06
High	Q9Y3A2	Probable U3 small nucleolar RNA-associated protein 11 OS=Homo sapiens OX=9606 GN=UTP11 PE=1 SV=2	106.299	8	1	1	1	253	30.4	10.15	0	UTP11	RNA metabolism OR transcription;other metabolic processes;developmental processes;other biological processes	non-structural extracellular;nucleus;other cell component		3.42202e+06
High	Q8WWY3	U4/U6 small nuclear ribonucleoprotein Prp31 OS=Homo sapiens OX=9606 GN=PRPF31 PE=1 SV=2	106.299	2	1	1	1	499	55.4	5.78	0	PRPF31	cell organization and biogenesis;RNA metabolism OR transcription;other metabolic processes;other biological processes	nucleus	nucleic acid binding activity;other molecular function	9584563
High	Q15648	Mediator of RNA polymerase II transcription subunit 1 OS=Homo sapiens OX=9606 GN=MED1 PE=1 SV=4	106.299	1	1	1	1	1581	168.4	8.73	1.66	MED1	cell cycle OR cell proliferation;cell organization and biogenesis;protein metabolism;RNA metabolism OR transcription;other metabolic processes;transport;developmental processes;signal transduction;other biological processes	nucleus;other cell component	signal transduction activity or receptor binding;nucleic acid binding activity;other molecular function	2875503
High	Q9H892	Tetratricopeptide repeat protein 12 OS=Homo sapiens OX=9606 GN=TTC12 PE=1 SV=2	106.299	1	1	1	1	705	78.7	5.66	0	TTC12	cell organization and biogenesis	cytoskeleton;other cell component		6.96948e+06
High	Q3B726	DNA-directed RNA polymerase I subunit RPA43 OS=Homo sapiens OX=9606 GN=POLR1F PE=1 SV=1	106.299	3	1	1	1	338	37.4	6.98	1.97	POLR1F	RNA metabolism OR transcription;other metabolic processes;other biological processes	nucleus		2.07306e+06
High	Q9BWT6	Meiotic nuclear division protein 1 homolog OS=Homo sapiens OX=9606 GN=MND1 PE=1 SV=1	106.299	5	1	1	1	205	23.7	8.19	0	MND1	cell cycle OR cell proliferation;cell organization and biogenesis;DNA metabolism	nucleus	nucleic acid binding activity	166162992
High	O95168	NADH dehydrogenase [ubiquinone] 1 beta subcomplex subunit 4 OS=Homo sapiens OX=9606 GN=NDUFB4 PE=1 SV=3	106.299	8	1	1	1	129	15.2	9.85	0	NDUFB4	cell organization and biogenesis;other metabolic processes;stress response;transport	other membranes;mitochondrion;nucleus	transporter activity	7158517
High	B9A064	Immunoglobulin lambda-like polypeptide 5 OS=Homo sapiens OX=9606 GN=IGLL5 PE=1 SV=2	106.299	4	1	1	1	214	23	8.84	1.63	IGLL5	other biological processes	other cell component	other molecular function	41457828
High	Q96JB1	Dynein axonemal heavy chain 8 OS=Homo sapiens OX=9606 GN=DNAH8 PE=1 SV=2	106.299	0	1	2	1	4490	514.3	6.32	1.64	DNAH8	cell organization and biogenesis;other biological processes	cytoskeleton	cytoskeletal activity;other molecular function	8.01565e+06
High	Q9NPJ6	Mediator of RNA polymerase II transcription subunit 4 OS=Homo sapiens OX=9606 GN=MED4 PE=1 SV=1	106.299	6	1	1	1	270	29.7	5.1	0	MED4	cell organization and biogenesis;RNA metabolism OR transcription;other metabolic processes;other biological processes	nucleus	other molecular function
High	Q8NEJ9	Neuroguidin OS=Homo sapiens OX=9606 GN=NGDN PE=1 SV=1	106.299	3	1	1	1	315	35.9	9.57	0	NGDN	RNA metabolism OR transcription;other metabolic processes;other biological processes	mitochondrion;nucleus;other cell component		15591660
High	Q9BQ75	Protein CMSS1 OS=Homo sapiens OX=9606 GN=CMSS1 PE=1 SV=2	106.299	5	1	1	1	279	31.9	9.19	0	CMSS1				3.24889e+06
High	P99999	Cytochrome c OS=Homo sapiens OX=9606 GN=CYCS PE=1 SV=2	106.299	8	1	2	1	105	11.7	9.57	0	CYCS	other metabolic processes;signal transduction;other biological processes	other membranes;cytosol;mitochondrion;nucleus	other molecular function	1.53825e+06
High	Q15649	Zinc finger HIT domain-containing protein 3 OS=Homo sapiens OX=9606 GN=ZNHIT3 PE=1 SV=2	106.299	6	1	1	1	155	17.6	5.67	2.16	ZNHIT3	cell organization and biogenesis;RNA metabolism OR transcription;other metabolic processes;other biological processes	nucleus;other cell component	other molecular function	11779789
High	P27695	DNA-(apurinic or apyrimidinic site) endonuclease OS=Homo sapiens OX=9606 GN=APEX1 PE=1 SV=2	106.299	3	1	1	1	318	35.5	8.12	0	APEX1	cell organization and biogenesis;DNA metabolism;other metabolic processes;stress response;other biological processes	cytoskeleton;mitochondrion;ER/Golgi;translational apparatus;nucleus;other cell component	nucleic acid binding activity;other molecular function	4.24765e+06
High	Q8WTP8	Apoptosis-enhancing nuclease OS=Homo sapiens OX=9606 GN=AEN PE=1 SV=2	106.299	3	1	1	1	325	36.3	9.28	0	AEN	DNA metabolism;stress response;signal transduction;other biological processes	other membranes;nucleus	nucleic acid binding activity;other molecular function	5.82691e+06
High	Q96PV7	Protein FAM193B OS=Homo sapiens OX=9606 GN=FAM193B PE=1 SV=3	106.299	2	1	1	1	902	96.5	7.9	0	FAM193B		nucleus;other cell component
High	Q5T9A4	ATPase family AAA domain-containing protein 3B OS=Homo sapiens OX=9606 GN=ATAD3B PE=1 SV=1	106.299	2	1	1	1	648	72.5	9.2	2.6	ATAD3B	cell organization and biogenesis	plasma membrane;other membranes;mitochondrion	other molecular function	3.93393e+06
High	P40938	Replication factor C subunit 3 OS=Homo sapiens OX=9606 GN=RFC3 PE=1 SV=2	106.299	4	1	1	1	356	40.5	8.34	0	RFC3	cell organization and biogenesis;DNA metabolism;other metabolic processes;stress response;other biological processes	nucleus;other cell component	nucleic acid binding activity;other molecular function
High	P14923	Junction plakoglobin OS=Homo sapiens OX=9606 GN=JUP PE=1 SV=3	106.299	1	1	1	1	745	81.7	6.14	0	JUP	cell adhesion;cell-cell signaling;cell organization and biogenesis;signal transduction;other biological processes	non-structural extracellular;plasma membrane;other membranes;cytosol;cytoskeleton;nucleus;other cell component	other molecular function
High	Q6PJT7	Zinc finger CCCH domain-containing protein 14 OS=Homo sapiens OX=9606 GN=ZC3H14 PE=1 SV=1	106.299	1	1	1	1	736	82.8	7.31	0	ZC3H14	other biological processes	nucleus;other cell component	nucleic acid binding activity;other molecular function
High	Q9NZI8	Insulin-like growth factor 2 mRNA-binding protein 1 OS=Homo sapiens OX=9606 GN=IGF2BP1 PE=1 SV=2	106.299	2	1	1	1	577	63.4	9.2	0	IGF2BP1	cell cycle OR cell proliferation;cell organization and biogenesis;stress response;transport;developmental processes;other biological processes	cytosol;nucleus;other cell component	nucleic acid binding activity;other molecular function	2118617
High	O15042	U2 snRNP-associated SURP motif-containing protein OS=Homo sapiens OX=9606 GN=U2SURP PE=1 SV=2	106.299	1	1	1	1	1029	118.2	8.47	0	U2SURP	RNA metabolism OR transcription;other metabolic processes	nucleus
High	Q13118	Krueppel-like factor 10 OS=Homo sapiens OX=9606 GN=KLF10 PE=1 SV=1	106.299	3	1	1	1	480	52.5	9.1	0	KLF10	cell-cell signaling;stress response;other biological processes	nucleus;other cell component	nucleic acid binding activity;other molecular function
High	Q9H3U5	Major facilitator superfamily domain-containing protein 1 OS=Homo sapiens OX=9606 GN=MFSD1 PE=2 SV=2	106.299	3	1	3	1	465	51.2	6.74	0	MFSD1	transport;other biological processes	other membranes;other cytoplasmic organelle	transporter activity;other molecular function	18066397
High	Q8TA86	Retinitis pigmentosa 9 protein OS=Homo sapiens OX=9606 GN=RP9 PE=1 SV=2	106.299	4	1	1	1	221	26.1	9.79	0	RP9	RNA metabolism OR transcription;other metabolic processes;other biological processes	other membranes;ER/Golgi;nucleus	other molecular function	2.65249e+06
High	Q9H7E9	UPF0488 protein C8orf33 OS=Homo sapiens OX=9606 GN=C8orf33 PE=1 SV=1	106.299	4	1	1	1	229	25	9.95	0	C8orf33				8580565
High	Q9HDC5	Junctophilin-1 OS=Homo sapiens OX=9606 GN=JPH1 PE=1 SV=2	106.299	2	1	1	1	661	71.6	9.32	0	JPH1	transport;other biological processes	plasma membrane;other membranes;cytosol;cytoskeleton;ER/Golgi;nucleus	other molecular function
High	P18077	Large ribosomal subunit protein eL33 OS=Homo sapiens OX=9606 GN=RPL35A PE=1 SV=2	106.299	6	1	1	1	110	12.5	11.06	0	RPL35A	protein metabolism;RNA metabolism OR transcription;other metabolic processes;other biological processes	cytosol;translational apparatus;other cell component	nucleic acid binding activity;other molecular function	6.06406e+06
High	Q12906	Interleukin enhancer-binding factor 3 OS=Homo sapiens OX=9606 GN=ILF3 PE=1 SV=3	106.299	1	1	1	1	894	95.3	8.76	1.66	ILF3	protein metabolism;other metabolic processes;stress response;other biological processes	mitochondrion;nucleus;other cell component	nucleic acid binding activity;other molecular function	23870604
High	Q9ULK4	Mediator of RNA polymerase II transcription subunit 23 OS=Homo sapiens OX=9606 GN=MED23 PE=1 SV=2	106.299	1	1	1	1	1368	156.4	7.4	0	MED23	cell organization and biogenesis;RNA metabolism OR transcription;other metabolic processes;other biological processes	nucleus;other cell component	other molecular function
High	P11498	Pyruvate carboxylase, mitochondrial OS=Homo sapiens OX=9606 GN=PC PE=1 SV=2	106.299	1	1	1	1	1178	129.6	6.84	1.86	PC	other metabolic processes;other biological processes	cytosol;mitochondrion;other cell component	other molecular function	3.01066e+06
High	P32119	Peroxiredoxin-2 OS=Homo sapiens OX=9606 GN=PRDX2 PE=1 SV=5	106.299	4	1	1	1	198	21.9	5.97	0	PRDX2	cell cycle OR cell proliferation;other metabolic processes;stress response;developmental processes;signal transduction;other biological processes	cytosol;other cell component	other molecular function
High	Q14157	Ubiquitin-associated protein 2-like OS=Homo sapiens OX=9606 GN=UBAP2L PE=1 SV=2	106.299	1	1	1	1	1087	114.5	7.11	0	UBAP2L	cell organization and biogenesis;other biological processes	nucleus;other cell component		1.7973e+06
High	Q15029	116 kDa U5 small nuclear ribonucleoprotein component OS=Homo sapiens OX=9606 GN=EFTUD2 PE=1 SV=1	106.299	1	1	1	1	972	109.4	5	1.66	EFTUD2	protein metabolism;RNA metabolism OR transcription;other metabolic processes;other biological processes	cytosol;nucleus;other cell component	nucleic acid binding activity;other molecular function	4.52986e+06
High	Q6PGN9	Proline/serine-rich coiled-coil protein 1 OS=Homo sapiens OX=9606 GN=PSRC1 PE=1 SV=1	106.299	3	1	1	1	363	38.8	11.21	0	PSRC1	cell cycle OR cell proliferation;cell organization and biogenesis;other biological processes	cytosol;cytoskeleton;nucleus;other cell component	cytoskeletal activity	5080794
[truncated: 49 more rows]
